# Supplementary material for: Fangorn Forest (F2): a machine learning approach to classify genes and genera in the family Geminiviridae
Source: BMC Bioinformatics. 2017 Sep 30;18:431. doi: 10.1186/s12859-017-1839-x (PMC5622471; doi:10.1186/s12859-017-1839-x)
Supplement: Supplementary file 2 — This file presents the accession numbers of the complete genomic sequences that make up the training and test sets. (XLS 1650 kb) [file 12859_2017_1839_MOESM2_ESM.xls]

## Sheet: Accessions
Accession numbers of family sequences used in the training sets			Accession numbers of family sequences used in the test sets			Accession numbers of genus sequences used in the training sets			Accession numbers of genus sequences used in the test sets
Accession	Family		Accession	Family		Accession	Genus		Accession	Genus
KX430252	Not geminivirus		JN050864	Not geminivirus		AB007990	Begomovirus		AB000920	alphasatellites
AM905904	Not geminivirus		JN133279	Not geminivirus		AB009047	alphasatellites		AB000921	alphasatellites
MCARTRA	Not geminivirus		AY376394	Not geminivirus		AB020781	Begomovirus		AB000922	alphasatellites
EF080855	Not geminivirus		KM607673	Not geminivirus		AB050781	Begomovirus		AB014346	Begomovirus
JN606231	Not geminivirus		KC978966	Not geminivirus		AB055009	Begomovirus		AB014347	Begomovirus
HM188512	Not geminivirus		KM607542	Not geminivirus		AB079689	Begomovirus		AB017341	Begomovirus
GQ995471	Not geminivirus		KM607007	Not geminivirus		AB079765	Begomovirus		AB027465	Begomovirus
EU090952	Not geminivirus		KM576890	Not geminivirus		AB079766	Begomovirus		AB028604	Begomovirus
KP316773	Not geminivirus		GU074391	Not geminivirus		AB100304	Begomovirus		AB050597	Begomovirus
DI017316	Not geminivirus		LC108994	Not geminivirus		AB100305	Begomovirus		AB055008	Begomovirus
EU934005	Not geminivirus		DQ873411	Not geminivirus		AB100306	betasatellites		AB085793	Begomovirus
AJ288923	Not geminivirus		FJ746773	Not geminivirus		AB113651	betasatellites		AB085794	Begomovirus
EF202597	Not geminivirus		KT630794	Not geminivirus		AB162141	Begomovirus		AB110217	Begomovirus
KP316684	Not geminivirus		KC979045	Not geminivirus		AB162142	betasatellites		AB110218	Begomovirus
JF957196	Not geminivirus		KP401854	Not geminivirus		AB178945	Begomovirus		AB116629	Begomovirus
KM214306	Not geminivirus		DQ146339	Not geminivirus		AB178946	Begomovirus		AB116630	Begomovirus
KF007276	Not geminivirus		DQ286868	Not geminivirus		AB182261	Begomovirus		AB116631	Begomovirus
CMU20219	Not geminivirus		KM607309	Not geminivirus		AB182263	betasatellites		AB116632	Begomovirus
JN165192	Not geminivirus		CQ828189	Not geminivirus		AB236321	Begomovirus		AB116633	Begomovirus
KF710643	Not geminivirus		JF957653	Not geminivirus		AB236322	betasatellites		AB116634	Begomovirus
JQ911606	Not geminivirus		JF927895	Not geminivirus		AB236324	betasatellites		AB116635	Begomovirus
JX430797	Not geminivirus		KF600745	Not geminivirus		AB236325	Begomovirus		AB116636	Begomovirus
KP401781	Not geminivirus		KP744982	Not geminivirus		AB236326	betasatellites		AB178947	Begomovirus
JF746177	Not geminivirus		KP939176	Not geminivirus		AB236327	betasatellites		AB178948	Begomovirus
KX834010	Not geminivirus		KP283021	Not geminivirus		AB267834	Begomovirus		AB178949	Begomovirus
JQ706340	Not geminivirus		KJ127539	Not geminivirus		AB267835	Begomovirus		AB192965	Begomovirus
KF015287	Not geminivirus		GQ903771	Not geminivirus		AB287439	Begomovirus		AB192966	Begomovirus
BNY26KDAPB	Not geminivirus		KR094068	Not geminivirus		AB287440	Begomovirus		AB213599	Begomovirus
JF303681	Not geminivirus		EU708821	Not geminivirus		AB287441	Begomovirus		AB236323	Begomovirus
KC978987	Not geminivirus		AB541985	Not geminivirus		AB287442	betasatellites		AB267836	Begomovirus
KM576875	Not geminivirus		EU589620	Not geminivirus		AB287443	betasatellites		AB267837	Begomovirus
JF713435	Not geminivirus		KJ152154	Not geminivirus		AB300463	Begomovirus		AB267838	Begomovirus
KY555496	Not geminivirus		KF710738	Not geminivirus		AB306314	Begomovirus		AB267839	Begomovirus
KY473722	Not geminivirus		JF898800	Not geminivirus		AB307731	Begomovirus		AB300464	betasatellites
AM072675	Not geminivirus		JF927892	Not geminivirus		AB307732	betasatellites		AB330078	Begomovirus
AF342890	Not geminivirus		AJ437279	Not geminivirus		AB308071	betasatellites		AB330079	Begomovirus
DQ222083	Not geminivirus		EU382207	Not geminivirus		AB377111	Begomovirus		AB330080	Begomovirus
AJ550904	Not geminivirus		AB079890	Not geminivirus		AB377113	Begomovirus		AB363566	Begomovirus
AJ288925	Not geminivirus		KP010007	Not geminivirus		AB433786	Begomovirus		AB368447	Begomovirus
JF303677	Not geminivirus		AB027007	Not geminivirus		AB433979	Begomovirus		AB368448	Begomovirus
KF710682	Not geminivirus		Y08852	Not geminivirus		AF007881	Mastrevirus		AB377112	Begomovirus
AJ968558	Not geminivirus		D13941	Not geminivirus		AF012300	Begomovirus		AB433787	Begomovirus
KX579484	Not geminivirus		KM607600	Not geminivirus		AF012301	Begomovirus		AB433788	Begomovirus
KJ810551	Not geminivirus		KU955492	Not geminivirus		AF014881	Begomovirus		AB439841	Begomovirus
KC771552	Not geminivirus		KT302209	Not geminivirus		AF029217	Begomovirus		AB439842	Begomovirus
KP316889	Not geminivirus		JX188385	Not geminivirus		AF039031	Begomovirus		AB613208	Begomovirus
FJ647507	Not geminivirus		DL262657	Not geminivirus		AF039032	Begomovirus		AB613209	Begomovirus
DQ443020	Not geminivirus		KM607478	Not geminivirus		AF039841	Begomovirus		AB613825	Begomovirus
AY500237	Not geminivirus		AM503390	Not geminivirus		AF049336	Begomovirus		AB613826	Begomovirus
KT901897	Not geminivirus		4FY2_S	Not geminivirus		AF068636	Begomovirus		AB636264	Begomovirus
EU031489	Not geminivirus		JQ911732	Not geminivirus		AF072672	Mastrevirus		AB636409	Begomovirus
HM188462	Not geminivirus		JB747437	Not geminivirus		AF084006	Begomovirus		AB636410	Begomovirus
KF804050	Not geminivirus		KY555497	Not geminivirus		AF101476	Begomovirus		AB636411	Begomovirus
KM114895	Not geminivirus		AJ288942	Not geminivirus		AF101478	Begomovirus		AB636412	Begomovirus
KF049417	Not geminivirus		FJ974078	Not geminivirus		AF104036	Begomovirus		AB669434	Begomovirus
AF290026	Not geminivirus		AJ536613	Not geminivirus		AF110189	Begomovirus		AB849288	Begomovirus
EU111804	Not geminivirus		KC527789	Not geminivirus		AF110190	Begomovirus		AB849289	Begomovirus
AJ968516	Not geminivirus		JQ809252	Not geminivirus		AF112352	Begomovirus		AB849290	Begomovirus
HQ611271	Not geminivirus		AB711155	Not geminivirus		AF112353	Begomovirus		AB849291	Begomovirus
KT970618	Not geminivirus		KY555533	Not geminivirus		AF112354	Begomovirus		AB849292	Begomovirus
AY216987	Not geminivirus		AY325513	Not geminivirus		AF112355	Begomovirus		AB849293	Begomovirus
EU938654	Not geminivirus		AB176849	Not geminivirus		AF126804	Begomovirus		AB921568	Begomovirus
AM072666	Not geminivirus		KY654680	Not geminivirus		AF130415	Begomovirus		AB971842	Begomovirus
JQ812000	Not geminivirus		FB729834	Not geminivirus		AF134484	Begomovirus		AB971843	Begomovirus
KF804067	Not geminivirus		DQ222051	Not geminivirus		AF139168	Begomovirus		AB971844	Begomovirus
DQ680784	Not geminivirus		KC979026	Not geminivirus		AF149227	Begomovirus		AB971845	Begomovirus
KF527469	Not geminivirus		KP691330	Not geminivirus		AF155064	Begomovirus		AB971846	Begomovirus
AB701697	Not geminivirus		AX354845	Not geminivirus		AF165098	Begomovirus		AB971847	Begomovirus
KR350607	Not geminivirus		EU570237	Not geminivirus		AF170101	Begomovirus		AB971848	Begomovirus
KM607381	Not geminivirus		AX743567	Not geminivirus		AF188481	Begomovirus		AB971849	Begomovirus
AF459004	Not geminivirus		KM607741	Not geminivirus		AF189018	Begomovirus		AB971850	Begomovirus
FJ640959	Not geminivirus		KX610317	Not geminivirus		AF195782	Begomovirus		AB971851	Begomovirus
LC192491	Not geminivirus		EF488996	Not geminivirus		AF206674	Begomovirus		AB971852	Begomovirus
KM355263	Not geminivirus		KM214325	Not geminivirus		AF239159	Mastrevirus		AB971853	Begomovirus
JN165212	Not geminivirus		AB541478	Not geminivirus		AF241479	Begomovirus		AB971854	Begomovirus
KX356068	Not geminivirus		HM043816	Not geminivirus		AF256200	Begomovirus		AB971855	Begomovirus
KC979025	Not geminivirus		FJ188471	Not geminivirus		AF260241	Begomovirus		AB971856	Begomovirus
KM607209	Not geminivirus		FN550389	Not geminivirus		AF261885	Begomovirus		AB971857	Begomovirus
GQ260205	Not geminivirus		KY555557	Not geminivirus		AF271234	Begomovirus		AB971858	Begomovirus
KP743981	Not geminivirus		EU708830	Not geminivirus		AF274349	Begomovirus		AB971859	Begomovirus
KU687080	Not geminivirus		KY473647	Not geminivirus		AF291705	Begomovirus		AB971860	Begomovirus
AF458993	Not geminivirus		AY642590	Not geminivirus		AF291706	Begomovirus		AB971861	Begomovirus
AM944581	Not geminivirus		KU687072	Not geminivirus		AF295401	Begomovirus		AB971862	Begomovirus
LC214530	Not geminivirus		EF076830	Not geminivirus		AF307861	Begomovirus		AB971863	Begomovirus
KY696677	Not geminivirus		GQ260211	Not geminivirus		AF311734	Begomovirus		AF003952	Mastrevirus
HM125567	Not geminivirus		KF710764	Not geminivirus		AF314144	Begomovirus		AF007823	Begomovirus
DQ146340	Not geminivirus		KF710679	Not geminivirus		AF314531	Begomovirus		AF024715	Begomovirus
JQ388490	Not geminivirus		EF044304	Not geminivirus		AF325497	Begomovirus		AF037752	Mastrevirus
KM607578	Not geminivirus		KM607091	Not geminivirus		AF325498	Begomovirus		AF039528	Mastrevirus
KM607518	Not geminivirus		KY111273	Not geminivirus		AF326775	Begomovirus		AF039529	Mastrevirus
KY070242	Not geminivirus		JN630471	Not geminivirus		AF327436	Begomovirus		AF039530	Mastrevirus
FW555653	Not geminivirus		JX047405	Not geminivirus		AF327559	Begomovirus		AF068642	Begomovirus
AJ968552	Not geminivirus		KU314932	Not geminivirus		AF329889	Mastrevirus		AF071228	Begomovirus
DQ443546	Not geminivirus		JX481789	Not geminivirus		AF336806	Begomovirus		AF084007	Begomovirus
AB018604	Not geminivirus		KT448733	Not geminivirus		AF363011	Begomovirus		AF102276	Begomovirus
KY555457	Not geminivirus		JX083182	Not geminivirus		AF379637	Curtovirus		AF105975	Begomovirus
AB126031	Not geminivirus		JN172930	Not geminivirus		AF397215	betasatellites		AF126406	Begomovirus
AB074241	Not geminivirus		JX156434	Not geminivirus		AF397217	betasatellites		AF126800	Begomovirus
LT600782	Not geminivirus		JA663785	Not geminivirus		AF408199	Begomovirus		AF126801	Begomovirus
KY593281	Not geminivirus		KF318343	Not geminivirus		AF414287	Begomovirus		AF126802	Begomovirus
KM607156	Not geminivirus		KC527762	Not geminivirus		AF416741	Begomovirus		AF126803	Begomovirus
JF446914	Not geminivirus		KM607849	Not geminivirus		AF416742	Begomovirus		AF126805	Begomovirus
DQ371456	Not geminivirus		AB863152	Not geminivirus		AF421552	Begomovirus		AF126806	Begomovirus
LC066489	Not geminivirus		KM607157	Not geminivirus		AF421553	Begomovirus		AF126807	Begomovirus
KC527777	Not geminivirus		HE662812	Not geminivirus		AF440790	Begomovirus		AF132852	Begomovirus
KC527719	Not geminivirus		HM188529	Not geminivirus		AF449192	Begomovirus		AF136222	Begomovirus
FJ746813	Not geminivirus		KC851866	Not geminivirus		AF449193	Begomovirus		AF141897	Begomovirus
KM214284	Not geminivirus		LC010099	Not geminivirus		AF480940	Begomovirus		AF141922	Begomovirus
AF434709	Not geminivirus		AF213502	Not geminivirus		AF480941	Begomovirus		AF142440	Begomovirus
D63809	Not geminivirus		EF521841	Not geminivirus		AF490004	Begomovirus		AF155806	Begomovirus
KM607670	Not geminivirus		AF459813	Not geminivirus		AF491306	Begomovirus		AF155807	Begomovirus
LC101921	Not geminivirus		AB074236	Not geminivirus		AF509739	Begomovirus		AF173555	Begomovirus
HQ394210	Not geminivirus		FN543420	Not geminivirus		AF509740	Begomovirus		AF173556	Begomovirus
FJ716214	Not geminivirus		AB074254	Not geminivirus		AF511528	Begomovirus		AF224760	Begomovirus
KU308736	Not geminivirus		HQ912909	Not geminivirus		AF511529	Begomovirus		AF224761	Begomovirus
AF458775	Not geminivirus		KM373213	Not geminivirus		AJ002447	Begomovirus		AF226664	Begomovirus
FJ640963	Not geminivirus		KM607147	Not geminivirus		AJ002451	Begomovirus		AF226665	Begomovirus
KX674731	Not geminivirus		DQ831485	Not geminivirus		AJ002452	Begomovirus		AF226666	Begomovirus
FJ971717	Not geminivirus		KY473757	Not geminivirus		AJ005964	alphasatellites		AF230375	Begomovirus
KX650618	Not geminivirus		DQ443017	Not geminivirus		AJ005966	alphasatellites		AF239671	Begomovirus
EF640934	Not geminivirus		LC066465	Not geminivirus		AJ005968	alphasatellites		AF239960	Mastrevirus
KX610092	Not geminivirus		KY848018	Not geminivirus		AJ006460	Begomovirus		AF239961	Mastrevirus
KC349867	Not geminivirus		EU760970	Not geminivirus		AJ132187	alphasatellites		AF239962	Mastrevirus
KP083176	Not geminivirus		JQ034349	Not geminivirus		AJ132430	Begomovirus		AF240674	Begomovirus
KC527690	Not geminivirus		4FY7_c	Not geminivirus		AJ132548	Begomovirus		AF240675	Begomovirus
HQ616076	Not geminivirus		S42280	Not geminivirus		AJ132711	Begomovirus		AF256203	Begomovirus
EU743603	Not geminivirus		JF833015	Not geminivirus		AJ223191	Begomovirus		AF259894	Begomovirus
EU872280	Not geminivirus		KF386741	Not geminivirus		AJ245652	Begomovirus		AF259895	Begomovirus
GU170808	Not geminivirus		AY186614	Not geminivirus		AJ245653	Begomovirus		AF259896	Begomovirus
X94582	Not geminivirus		KF710667	Not geminivirus		AJ252072	betasatellites		AF259897	Begomovirus
JF446920	Not geminivirus		KY593997	Not geminivirus		AJ291601	betasatellites		AF262064	Begomovirus
EF408171	Not geminivirus		RTUORFS	Not geminivirus		AJ292769	betasatellites		AF264063	Begomovirus
AM072670	Not geminivirus		KU984968	Not geminivirus		AJ297908	betasatellites		AF314145	Begomovirus
KT448780	Not geminivirus		MF326520	Not geminivirus		AJ298903	betasatellites		AF314530	Begomovirus
KM607549	Not geminivirus		KT005810	Not geminivirus		AJ299443	betasatellites		AF327902	Begomovirus
KJ201884	Not geminivirus		4FY8_w	Not geminivirus		AJ308425	betasatellites		AF329878	Mastrevirus
KF545119	Not geminivirus		EU934007	Not geminivirus		AJ314737	Begomovirus		AF329879	Mastrevirus
AB701725	Not geminivirus		KP316856	Not geminivirus		AJ314738	Begomovirus		AF329880	Mastrevirus
KY473841	Not geminivirus		KR611352	Not geminivirus		AJ316026	betasatellites		AF329881	Mastrevirus
FJ746754	Not geminivirus		KM009093	Not geminivirus		AJ316027	betasatellites		AF329882	Mastrevirus
JQ889852	Not geminivirus		JN165178	Not geminivirus		AJ316028	betasatellites		AF329883	Mastrevirus
KU759880	Not geminivirus		HM585270	Not geminivirus		AJ316029	betasatellites		AF329884	Mastrevirus
DQ680755	Not geminivirus		DJ352330	Not geminivirus		AJ316030	betasatellites		AF329885	Mastrevirus
AB018628	Not geminivirus		AY532934	Not geminivirus		AJ316031	betasatellites		AF329886	Mastrevirus
AF239729	Not geminivirus		JF957626	Not geminivirus		AJ316032	betasatellites		AF329887	Mastrevirus
DQ680783	Not geminivirus		JN165144	Not geminivirus		AJ316033	betasatellites		AF329888	Mastrevirus
KF702319	Not geminivirus		HM640935	Not geminivirus		AJ316034	betasatellites		AF350330	Begomovirus
AY379541	Not geminivirus		KR002568	Not geminivirus		AJ316035	betasatellites		AF366902	Begomovirus
JF446894	Not geminivirus		KY847959	Not geminivirus		AJ316036	betasatellites		AF395891	Mastrevirus
KT184681	Not geminivirus		AY492077	Not geminivirus		AJ316037	betasatellites		AF413671	Begomovirus
JQ042290	Not geminivirus		KY473680	Not geminivirus		AJ316038	betasatellites		AF422174	Begomovirus
DQ222084	Not geminivirus		HSU02527	Not geminivirus		AJ316039	betasatellites		AF422175	Begomovirus
KC478973	Not geminivirus		JQ924286	Not geminivirus		AJ316040	betasatellites		AF428255	Begomovirus
KM607590	Not geminivirus		KC527732	Not geminivirus		AJ316041	betasatellites		AF448058	Begomovirus
EU382213	Not geminivirus		DQ680732	Not geminivirus		AJ319674	Begomovirus		AF448059	Begomovirus
JN032736	Not geminivirus		JX083162	Not geminivirus		AJ319675	Begomovirus		AF449999	Begomovirus
CEVJBCG	Not geminivirus		AY027810	Not geminivirus		AJ344452	Begomovirus		AF481865	Begomovirus
KP083166	Not geminivirus		JQ686713	Not geminivirus		AJ416153	alphasatellites		AF499442	Begomovirus
KJ801915	Not geminivirus		LC192476	Not geminivirus		AJ420313	betasatellites		AF503580	Begomovirus
4FY2_h	Not geminivirus		JF416648	Not geminivirus		AJ420314	betasatellites		AF509741	Begomovirus
KX011531	Not geminivirus		DQ680785	Not geminivirus		AJ420315	betasatellites		AF509742	Begomovirus
JF742601	Not geminivirus		FJ647540	Not geminivirus		AJ420319	Begomovirus		AF509743	Begomovirus
JN165160	Not geminivirus		KT290039	Not geminivirus		AJ421482	betasatellites		AF511527	Begomovirus
EF635928	Not geminivirus		FJ465507	Not geminivirus		AJ421483	betasatellites		AF511530	Begomovirus
KX008591	Not geminivirus		KM607042	Not geminivirus		AJ421484	betasatellites		AF534185	betasatellites
KY473762	Not geminivirus		KF710759	Not geminivirus		AJ421485	betasatellites		AF534187	betasatellites
AM503384	Not geminivirus		EF216867	Not geminivirus		AJ421619	betasatellites		AF534188	betasatellites
KX014666	Not geminivirus		BD409448	Not geminivirus		AJ421620	betasatellites		AJ002448	Begomovirus
HW467460	Not geminivirus		KF137564	Not geminivirus		AJ421621	betasatellites		AJ002449	Begomovirus
JN606237	Not geminivirus		DQ680722	Not geminivirus		AJ421622	betasatellites		AJ002453	Begomovirus
KM607778	Not geminivirus		KM607468	Not geminivirus		AJ421623	betasatellites		AJ002455	Begomovirus
KT448745	Not geminivirus		JQ609096	Not geminivirus		AJ421642	Begomovirus		AJ002458	Begomovirus
KU558988	Not geminivirus		FJ746748	Not geminivirus		AJ422132	Begomovirus		AJ002459	Begomovirus
JF746173	Not geminivirus		AM113988	Not geminivirus		AJ436992	Begomovirus		AJ005965	alphasatellites
KJ466333	Not geminivirus		KM607619	Not geminivirus		AJ437618	Begomovirus		AJ005967	alphasatellites
KF710748	Not geminivirus		JF746174	Not geminivirus		AJ438936	Begomovirus		AJ006458	Begomovirus
FJ940920	Not geminivirus		JX442756	Not geminivirus		AJ438937	Begomovirus		AJ006459	Begomovirus
KM214241	Not geminivirus		BSU13918	Not geminivirus		AJ438938	betasatellites		AJ012081	Begomovirus
DQ870911	Not geminivirus		KC347608	Not geminivirus		AJ438939	betasatellites		AJ012082	Begomovirus
HQ912868	Not geminivirus		FJ527428	Not geminivirus		AJ457818	betasatellites		AJ132185	alphasatellites
KM607108	Not geminivirus		HQ637550	Not geminivirus		AJ457819	betasatellites		AJ132574	Begomovirus
KT302211	Not geminivirus		AM072671	Not geminivirus		AJ457820	betasatellites		AJ132575	Begomovirus
KM607483	Not geminivirus		KF015294	Not geminivirus		AJ457821	betasatellites		AJ223505	Begomovirus
KC143301	Not geminivirus		FJ647542	Not geminivirus		AJ457822	betasatellites		AJ224504	Mastrevirus
KJ815045	Not geminivirus		DI052781	Not geminivirus		AJ457985	Begomovirus		AJ224505	Mastrevirus
FN563993	Not geminivirus		AY144568	Not geminivirus		AJ488768	Begomovirus		AJ224506	Mastrevirus
KY473733	Not geminivirus		FJ746824	Not geminivirus		AJ495812	Begomovirus		AJ224507	Mastrevirus
KM607524	Not geminivirus		AX743559	Not geminivirus		AJ496286	Begomovirus		AJ224508	Mastrevirus
KY605226	Not geminivirus		KJ013507	Not geminivirus		AJ506791	betasatellites		AJ225006	Mastrevirus
KJ810552	Not geminivirus		DQ851495	Not geminivirus		AJ507777	Begomovirus		AJ225007	Mastrevirus
FJ647510	Not geminivirus		KX008600	Not geminivirus		AJ508783	Begomovirus		AJ225008	Mastrevirus
KP710861	Not geminivirus		FJ716201	Not geminivirus		AJ508784	Begomovirus		AJ225009	Mastrevirus
KJ195468	Not geminivirus		KJ577256	Not geminivirus		AJ512761	Begomovirus		AJ225010	Mastrevirus
KM607217	Not geminivirus		FM867860	Not geminivirus		AJ512963	alphasatellites		AJ225011	Mastrevirus
KM607831	Not geminivirus		EU031487	Not geminivirus		AJ536621	betasatellites		AJ245650	Begomovirus
KC527749	Not geminivirus		AM072686	Not geminivirus		AJ536622	betasatellites		AJ245651	Begomovirus
HM188538	Not geminivirus		FN669538	Not geminivirus		AJ536623	betasatellites		AJ250731	Begomovirus
KM214309	Not geminivirus		KP316682	Not geminivirus		AJ536624	betasatellites		AJ311031	Mastrevirus
DQ680757	Not geminivirus		GU983868	Not geminivirus		AJ536625	betasatellites		AJ314739	Begomovirus
JN165179	Not geminivirus		EF584755	Not geminivirus		AJ536626	betasatellites		AJ314740	Begomovirus
KC527699	Not geminivirus		KF545110	Not geminivirus		AJ536627	betasatellites		AJ315700	betasatellites
AF103993	Not geminivirus		KF444267	Not geminivirus		AJ542489	betasatellites		AJ316042	betasatellites
FJ858203	Not geminivirus		KC527702	Not geminivirus		AJ542490	betasatellites		AJ319676	Begomovirus
HM185107	Not geminivirus		KM607295	Not geminivirus		AJ542491	betasatellites		AJ319677	Begomovirus
KP316706	Not geminivirus		KM214353	Not geminivirus		AJ542493	betasatellites		AJ416349	Begomovirus
AB018624	Not geminivirus		EF552700	Not geminivirus		AJ542495	betasatellites		AJ420316	Begomovirus
KM607391	Not geminivirus		LC066467	Not geminivirus		AJ542497	betasatellites		AJ420317	Begomovirus
EU519457	Not geminivirus		FJ605507	Not geminivirus		AJ542498	betasatellites		AJ420318	Begomovirus
KJ810549	Not geminivirus		JN165132	Not geminivirus		AJ542499	betasatellites		AJ420331	Begomovirus
HQ637383	Not geminivirus		KU240094	Not geminivirus		AJ542539	Begomovirus		AJ421523	Begomovirus
KF417550	Not geminivirus		EU099845	Not geminivirus		AJ543430	betasatellites		AJ421678	betasatellites
FJ446479	Not geminivirus		KT901849	Not geminivirus		AJ557441	betasatellites		AJ427910	Begomovirus
JX848616	Not geminivirus		JQ973706	Not geminivirus		AJ557450	Begomovirus		AJ427911	Begomovirus
X62493	Not geminivirus		JN165170	Not geminivirus		AJ557451	Begomovirus		AJ439057	Begomovirus
LC066496	Not geminivirus		KU714934	Not geminivirus		AJ557453	Begomovirus		AJ439058	Begomovirus
KF600734	Not geminivirus		JN903763	Not geminivirus		AJ557454	Begomovirus		AJ439059	Begomovirus
AY379538	Not geminivirus		KC767661	Not geminivirus		AJ558116	Begomovirus		AJ457823	Begomovirus
KP006469	Not geminivirus		AB863143	Not geminivirus		AJ558117	Begomovirus		AJ457824	Begomovirus
KU308735	Not geminivirus		AF239212	Not geminivirus		AJ558118	Begomovirus		AJ457986	Begomovirus
LC192487	Not geminivirus		KF545127	Not geminivirus		AJ558119	Begomovirus		AJ489258	Begomovirus
BYDNYRPV	Not geminivirus		EF584665	Not geminivirus		AJ558125	Begomovirus		AJ495813	Begomovirus
JN711120	Not geminivirus		JD595870	Not geminivirus		AJ566746	betasatellites		AJ495814	Begomovirus
KX430233	Not geminivirus		KT175568	Not geminivirus		AJ566747	betasatellites		AJ496287	Begomovirus
KC878439	Not geminivirus		AY532802	Not geminivirus		AJ566748	betasatellites		AJ496461	Begomovirus
KM607639	Not geminivirus		KT901919	Not geminivirus		AJ566749	betasatellites		AJ508782	Begomovirus
LC276942	Not geminivirus		KC978941	Not geminivirus		AJ575819	Begomovirus		AJ508785	Begomovirus
AJ309508	Not geminivirus		GU167940	Not geminivirus		AJ577395	Begomovirus		AJ512495	Begomovirus
AB541503	Not geminivirus		KP015755	Not geminivirus		AJ579307	Begomovirus		AJ512496	Begomovirus
AB714135	Not geminivirus		AF213498	Not geminivirus		AJ579308	Begomovirus		AJ512497	Begomovirus
KT005817	Not geminivirus		KM607430	Not geminivirus		AJ579352	alphasatellites		AJ512498	Begomovirus
JN606118	Not geminivirus		KU315176	Not geminivirus		AJ579353	alphasatellites		AJ512762	Begomovirus
HM188507	Not geminivirus		KU668662	Not geminivirus		AJ579354	alphasatellites		AJ512823	Begomovirus
4FY7_X	Not geminivirus		KM607644	Not geminivirus		AJ579358	alphasatellites		AJ516003	Begomovirus
KU955475	Not geminivirus		KU240107	Not geminivirus		AJ586885	Begomovirus		AJ519441	Begomovirus
FJ619639	Not geminivirus		KX017448	Not geminivirus		AJ608286	Begomovirus		AJ519675	Begomovirus
KM607682	Not geminivirus		KM607667	Not geminivirus		AJ704578	betasatellites		AJ542492	betasatellites
MTRRNA1	Not geminivirus		DQ371435	Not geminivirus		AJ704579	betasatellites		AJ542494	betasatellites
KP083188	Not geminivirus		KT445967	Not geminivirus		AJ704603	Begomovirus		AJ542496	betasatellites
KM607138	Not geminivirus		KX823340	Not geminivirus		AJ704605	betasatellites		AJ542540	Begomovirus
EF408164	Not geminivirus		KP316899	Not geminivirus		AJ704606	betasatellites		AJ543429	Begomovirus
AB818898	Not geminivirus		KU955477	Not geminivirus		AJ704607	betasatellites		AJ544531	Begomovirus
HH996445	Not geminivirus		EF189148	Not geminivirus		AJ704608	betasatellites		AJ549960	Begomovirus
AF428063	Not geminivirus		KF545108	Not geminivirus		AJ704609	betasatellites		AJ557452	Begomovirus
X02144	Not geminivirus		HE985187	Not geminivirus		AJ704610	betasatellites		AJ558120	Begomovirus
KM204318	Not geminivirus		DQ186640	Not geminivirus		AJ704611	betasatellites		AJ558121	Begomovirus
KF710734	Not geminivirus		KX650850	Not geminivirus		AJ704612	betasatellites		AJ558122	Begomovirus
KF973205	Not geminivirus		KM610217	Not geminivirus		AJ704613	betasatellites		AJ558123	Begomovirus
AF416471	Not geminivirus		KF007321	Not geminivirus		AJ704614	betasatellites		AJ558124	Begomovirus
EF408175	Not geminivirus		KP316897	Not geminivirus		AJ704615	betasatellites		AJ564742	Begomovirus
KM607802	Not geminivirus		KM591919	Not geminivirus		AJ704616	betasatellites		AJ564743	Begomovirus
KT809303	Not geminivirus		KM607436	Not geminivirus		AJ704617	betasatellites		AJ564744	Begomovirus
KC572630	Not geminivirus		AJ851866	Not geminivirus		AJ704618	betasatellites		AJ566744	Begomovirus
DQ443010	Not geminivirus		AB863182	Not geminivirus		AJ704942	Begomovirus		AJ575560	Begomovirus
FN543471	Not geminivirus		KY555512	Not geminivirus		AJ704949	Begomovirus		AJ575820	Begomovirus
JF898799	Not geminivirus		KM214322	Not geminivirus		AJ704965	Begomovirus		AJ575821	Begomovirus
KJ936087	Not geminivirus		KU955478	Not geminivirus		AJ717542	Begomovirus		AJ579345	alphasatellites
KX505964	Not geminivirus		JF521494	Not geminivirus		AJ717562	Begomovirus		AJ579346	alphasatellites
KU382439	Not geminivirus		EF521844	Not geminivirus		AJ717580	Begomovirus		AJ579347	alphasatellites
KP115612	Not geminivirus		KT448749	Not geminivirus		AJ744881	Begomovirus		AJ579348	alphasatellites
EU402387	Not geminivirus		FJ974083	Not geminivirus		AJ744882	betasatellites		AJ579349	alphasatellites
DQ286895	Not geminivirus		AF453395	Not geminivirus		AJ781297	betasatellites		AJ579350	alphasatellites
AB108450	Not geminivirus		KU308691	Not geminivirus		AJ781298	betasatellites		AJ579351	alphasatellites
EU382203	Not geminivirus		KY473811	Not geminivirus		AJ781299	betasatellites		AJ579355	alphasatellites
HE985188	Not geminivirus		GQ254411	Not geminivirus		AJ781300	betasatellites		AJ579356	alphasatellites
X85215	Not geminivirus		DQ083996	Not geminivirus		AJ781301	betasatellites		AJ579357	alphasatellites
EU419576	Not geminivirus		JN882585	Not geminivirus		AJ783960	Mastrevirus		AJ582267	Begomovirus
HM125568	Not geminivirus		KP316764	Not geminivirus		AJ786711	Begomovirus		AJ607394	Begomovirus
AB863157	Not geminivirus		FJ594903	Not geminivirus		AJ786712	betasatellites		AJ618956	Begomovirus
HM188476	Not geminivirus		KM607136	Not geminivirus		AJ810093	betasatellites		AJ618957	Begomovirus
KY473631	Not geminivirus		DQ222098	Not geminivirus		AJ810094	betasatellites		AJ618958	Begomovirus
KM607164	Not geminivirus		JN606235	Not geminivirus		AJ810095	betasatellites		AJ618959	Begomovirus
GU474635	Not geminivirus		4FY8_h	Not geminivirus		AJ810156	Begomovirus		AJ620187	Begomovirus
HE980629	Not geminivirus		KP316801	Not geminivirus		AJ851005	Begomovirus		AJ620188	Begomovirus
HM026454	Not geminivirus		HM188490	Not geminivirus		AJ865338	Begomovirus		AJ627904	Begomovirus
AY937193	Not geminivirus		AJ297835	Not geminivirus		AJ865339	Begomovirus		AJ627905	Begomovirus
JN192415	Not geminivirus		GQ329711	Not geminivirus		AJ865340	Begomovirus		AJ628732	Begomovirus
EF153735	Not geminivirus		KR002041	Not geminivirus		AJ867554	Begomovirus		AJ704602	Begomovirus
FJ716183	Not geminivirus		JF303679	Not geminivirus		AJ875157	Begomovirus		AJ704604	Begomovirus
AF462163	Not geminivirus		JN596110	Not geminivirus		AJ875158	Begomovirus		AJ704934	Begomovirus
HG916857	Not geminivirus		KX674728	Not geminivirus		AJ875159	Begomovirus		AJ704935	Begomovirus
AY101189	Not geminivirus		JN050867	Not geminivirus		AJ876550	Begomovirus		AJ704936	Begomovirus
X16060	Not geminivirus		JX083166	Not geminivirus		AJ888447	alphasatellites		AJ704937	Begomovirus
JF898808	Not geminivirus		DQ299908	Not geminivirus		AJ888450	alphasatellites		AJ704938	Begomovirus
AF131252	Not geminivirus		KM214288	Not geminivirus		AJ888451	alphasatellites		AJ704939	Begomovirus
AM503359	Not geminivirus		JN606209	Not geminivirus		AJ888454	alphasatellites		AJ704940	Begomovirus
KM607683	Not geminivirus		EU016217	Not geminivirus		AJ965539	Begomovirus		AJ704941	Begomovirus
JQ889840	Not geminivirus		AJ968544	Not geminivirus		AJ965541	betasatellites		AJ704943	Begomovirus
KM282188	Not geminivirus		KF710700	Not geminivirus		AJ966244	betasatellites		AJ704944	Begomovirus
GU002299	Not geminivirus		KF710672	Not geminivirus		AJ967003	betasatellites		AJ704945	Begomovirus
V00140	Not geminivirus		Z28395	Not geminivirus		AJ971257	betasatellites		AJ704946	Begomovirus
KT992078	Not geminivirus		AB701735	Not geminivirus		AJ971258	betasatellites		AJ704947	Begomovirus
AY112735	Not geminivirus		AF404043	Not geminivirus		AJ971259	betasatellites		AJ704948	Begomovirus
AB074250	Not geminivirus		AF484121	Not geminivirus		AJ971260	betasatellites		AJ704950	Begomovirus
AY966456	Not geminivirus		KY473784	Not geminivirus		AJ971261	betasatellites		AJ704951	Begomovirus
AB761400	Not geminivirus		KM009094	Not geminivirus		AJ971262	betasatellites		AJ704952	Begomovirus
FJ655173	Not geminivirus		EU835946	Not geminivirus		AJ971264	betasatellites		AJ704953	Begomovirus
JX892932	Not geminivirus		HQ616078	Not geminivirus		AJ971331	betasatellites		AJ704954	Begomovirus
AB509454	Not geminivirus		JF488066	Not geminivirus		AJ971332	betasatellites		AJ704955	Begomovirus
EF546807	Not geminivirus		AF278535	Not geminivirus		AJ971333	betasatellites		AJ704956	Begomovirus
JQ282678	Not geminivirus		KC527731	Not geminivirus		AJ971334	betasatellites		AJ704957	Begomovirus
KF015285	Not geminivirus		AB369269	Not geminivirus		AJ971335	betasatellites		AJ704958	Begomovirus
KM214274	Not geminivirus		KM607438	Not geminivirus		AJ971336	betasatellites		AJ704959	Begomovirus
DQ680795	Not geminivirus		AJ968504	Not geminivirus		AJ971459	betasatellites		AJ704960	Begomovirus
KM607115	Not geminivirus		KP998124	Not geminivirus		AJ971460	betasatellites		AJ704961	Begomovirus
KC345607	Not geminivirus		KF155694	Not geminivirus		AJ971461	betasatellites		AJ704962	Begomovirus
AB506796	Not geminivirus		JF957687	Not geminivirus		AJ971462	betasatellites		AJ704963	Begomovirus
DQ222054	Not geminivirus		HM125550	Not geminivirus		AJ971463	betasatellites		AJ704964	Begomovirus
KM607299	Not geminivirus		KJ561637	Not geminivirus		AJ971695	betasatellites		AJ704966	Begomovirus
AY594208	Not geminivirus		JQ013954	Not geminivirus		AJ971696	betasatellites		AJ704967	Begomovirus
JX237862	Not geminivirus		X95428	Not geminivirus		AJ971697	betasatellites		AJ704968	Begomovirus
KM607344	Not geminivirus		GQ853461	Not geminivirus		AJ971698	betasatellites		AJ704969	Begomovirus
KM607098	Not geminivirus		KT350981	Not geminivirus		AJ971699	betasatellites		AJ704970	Begomovirus
4FY1_D	Not geminivirus		CS108672	Not geminivirus		AJ971700	betasatellites		AJ704971	Begomovirus
FJ647447	Not geminivirus		KT183370	Not geminivirus		AJ971701	betasatellites		AJ704972	Begomovirus
KY473797	Not geminivirus		FJ619630	Not geminivirus		AJ971702	betasatellites		AJ704973	Begomovirus
KM607591	Not geminivirus		KF726098	Not geminivirus		AJ971703	betasatellites		AJ704974	Begomovirus
KP316743	Not geminivirus		KJ201883	Not geminivirus		AJ971704	betasatellites		AJ717516	Begomovirus
KM607047	Not geminivirus		DQ371441	Not geminivirus		AJ971705	betasatellites		AJ717517	Begomovirus
KF600740	Not geminivirus		AM503393	Not geminivirus		AJ971706	betasatellites		AJ717518	Begomovirus
KF435144	Not geminivirus		X83964	Not geminivirus		AJ971707	betasatellites		AJ717519	Begomovirus
DQ222070	Not geminivirus		KT901909	Not geminivirus		AJ971708	betasatellites		AJ717520	Begomovirus
EU708823	Not geminivirus		GU825987	Not geminivirus		AJ971709	betasatellites		AJ717521	Begomovirus
JN165213	Not geminivirus		X76848	Not geminivirus		AJ971710	betasatellites		AJ717522	Begomovirus
KF527470	Not geminivirus		KC137257	Not geminivirus		AM040732	Mastrevirus		AJ717523	Begomovirus
EU290171	Not geminivirus		AF197544	Not geminivirus		AM048833	betasatellites		AJ717524	Begomovirus
FJ168034	Not geminivirus		JF928459	Not geminivirus		AM048834	betasatellites		AJ717525	Begomovirus
KX610088	Not geminivirus		HG916856	Not geminivirus		AM048835	betasatellites		AJ717526	Begomovirus
KM607759	Not geminivirus		LF713794	Not geminivirus		AM048836	betasatellites		AJ717527	Begomovirus
AF213485	Not geminivirus		KX650867	Not geminivirus		AM048837	Begomovirus		AJ717528	Begomovirus
EF201606	Not geminivirus		KY555463	Not geminivirus		AM050143	Begomovirus		AJ717529	Begomovirus
KU759892	Not geminivirus		KM214266	Not geminivirus		AM050556	betasatellites		AJ717530	Begomovirus
KU641010	Not geminivirus		AB074244	Not geminivirus		AM050557	betasatellites		AJ717531	Begomovirus
EU931258	Not geminivirus		KM607289	Not geminivirus		AM050730	Begomovirus		AJ717532	Begomovirus
LC066502	Not geminivirus		KP204875	Not geminivirus		AM050732	betasatellites		AJ717533	Begomovirus
AB541514	Not geminivirus		KP070808	Not geminivirus		AM050733	betasatellites		AJ717534	Begomovirus
AB989648	Not geminivirus		JA396670	Not geminivirus		AM072289	betasatellites		AJ717535	Begomovirus
JF301669	Not geminivirus		KP126949	Not geminivirus		AM084379	betasatellites		AJ717536	Begomovirus
KY848040	Not geminivirus		AJ288930	Not geminivirus		AM084380	betasatellites		AJ717537	Begomovirus
JQ743334	Not geminivirus		BR000031	Not geminivirus		AM181684	betasatellites		AJ717538	Begomovirus
FB742052	Not geminivirus		KM000053	Not geminivirus		AM182232	Begomovirus		AJ717539	Begomovirus
JF928460	Not geminivirus		KC527722	Not geminivirus		AM183224	Begomovirus		AJ717540	Begomovirus
GQ981316	Not geminivirus		HG917911	Not geminivirus		AM230643	betasatellites		AJ717541	Begomovirus
JF957639	Not geminivirus		AB576060	Not geminivirus		AM230644	betasatellites		AJ717543	Begomovirus
JX047421	Not geminivirus		EF151290	Not geminivirus		AM230645	betasatellites		AJ717544	Begomovirus
HQ012392	Not geminivirus		KM607504	Not geminivirus		AM236755	Begomovirus		AJ717545	Begomovirus
KM607265	Not geminivirus		EF546809	Not geminivirus		AM236761	betasatellites		AJ717546	Begomovirus
AB863197	Not geminivirus		AF359272	Not geminivirus		AM236762	betasatellites		AJ717547	Begomovirus
AB176848	Not geminivirus		AY995564	Not geminivirus		AM236763	alphasatellites		AJ717548	Begomovirus
JN192414	Not geminivirus		FJ746745	Not geminivirus		AM236764	alphasatellites		AJ717549	Begomovirus
HQ912890	Not geminivirus		JQ904911	Not geminivirus		AM236766	alphasatellites		AJ717550	Begomovirus
DQ355045	Not geminivirus		AF020336	Not geminivirus		AM236767	alphasatellites		AJ717551	Begomovirus
KY473679	Not geminivirus		AM072677	Not geminivirus		AM236768	betasatellites		AJ717552	Begomovirus
KM607674	Not geminivirus		LC066469	Not geminivirus		AM236769	betasatellites		AJ717553	Begomovirus
AB863202	Not geminivirus		AX743561	Not geminivirus		AM236770	betasatellites		AJ717554	Begomovirus
EU516323	Not geminivirus		KM052624	Not geminivirus		AM236776	betasatellites		AJ717555	Begomovirus
EU853709	Not geminivirus		KM607632	Not geminivirus		AM236777	betasatellites		AJ717556	Begomovirus
JQ895560	Not geminivirus		AB506798	Not geminivirus		AM236778	betasatellites		AJ717557	Begomovirus
EU519458	Not geminivirus		KJ579193	Not geminivirus		AM236784	Begomovirus		AJ717558	Begomovirus
EU366171	Not geminivirus		FJ597933	Not geminivirus		AM238692	Begomovirus		AJ717559	Begomovirus
AF013291	Not geminivirus		EU869295	Not geminivirus		AM238695	betasatellites		AJ717560	Begomovirus
HQ731501	Not geminivirus		KT923150	Not geminivirus		AM258978	betasatellites		AJ717561	Begomovirus
KF015284	Not geminivirus		KM607028	Not geminivirus		AM260206	Begomovirus		AJ717563	Begomovirus
JX047415	Not geminivirus		DQ785471	Not geminivirus		AM260208	Begomovirus		AJ717564	Begomovirus
KY473878	Not geminivirus		FJ746821	Not geminivirus		AM260465	betasatellites		AJ717565	Begomovirus
KC243091	Not geminivirus		AB863155	Not geminivirus		AM260466	betasatellites		AJ717566	Begomovirus
FJ647546	Not geminivirus		BR000029	Not geminivirus		AM260699	Begomovirus		AJ717567	Begomovirus
EU250210	Not geminivirus		WMORNA1A	Not geminivirus		AM260714	betasatellites		AJ717568	Begomovirus
DQ097184	Not geminivirus		KU308707	Not geminivirus		AM260715	betasatellites		AJ717569	Begomovirus
EF080857	Not geminivirus		JX073658	Not geminivirus		AM260716	betasatellites		AJ717570	Begomovirus
FJ620516	Not geminivirus		DQ680805	Not geminivirus		AM260717	betasatellites		AJ717571	Begomovirus
KP759283	Not geminivirus		KM214209	Not geminivirus		AM260718	betasatellites		AJ717572	Begomovirus
KC567958	Not geminivirus		KC567977	Not geminivirus		AM260719	betasatellites		AJ717573	Begomovirus
KM214250	Not geminivirus		KM607307	Not geminivirus		AM260720	betasatellites		AJ717574	Begomovirus
KF417554	Not geminivirus		JF957666	Not geminivirus		AM260721	betasatellites		AJ717575	Begomovirus
LC066516	Not geminivirus		CEV25	Not geminivirus		AM260722	betasatellites		AJ717576	Begomovirus
FJ746774	Not geminivirus		AF349568	Not geminivirus		AM260723	betasatellites		AJ717577	Begomovirus
HM188511	Not geminivirus		PSVRNA3	Not geminivirus		AM260724	betasatellites		AJ717578	Begomovirus
KP337395	Not geminivirus		KY473704	Not geminivirus		AM260725	betasatellites		AJ717579	Begomovirus
KT033021	Not geminivirus		AF123871	Not geminivirus		AM260726	betasatellites		AJ717581	Begomovirus
FJ974085	Not geminivirus		GQ246191	Not geminivirus		AM260727	betasatellites		AJ717582	Begomovirus
KY473928	Not geminivirus		AM941659	Not geminivirus		AM260728	betasatellites		AJ717583	Begomovirus
JC210263	Not geminivirus		Y09854	Not geminivirus		AM260729	betasatellites		AJ781302	Begomovirus
KJ125473	Not geminivirus		AF023848	Not geminivirus		AM260730	betasatellites		AJ810096	Begomovirus
JQ034357	Not geminivirus		FJ597924	Not geminivirus		AM260731	betasatellites		AJ810157	Begomovirus
4FY4_S	Not geminivirus		AF540966	Not geminivirus		AM260732	betasatellites		AJ811439	Begomovirus
JN050861	Not geminivirus		HQ701685	Not geminivirus		AM260733	betasatellites		AJ811914	Begomovirus
KY473708	Not geminivirus		KT315724	Not geminivirus		AM260734	betasatellites		AJ812277	Begomovirus
KF712280	Not geminivirus		HQ452402	Not geminivirus		AM260735	betasatellites		AJ849916	Begomovirus
HM188504	Not geminivirus		AB366018	Not geminivirus		AM260736	betasatellites		AJ865337	Begomovirus
KJ699379	Not geminivirus		KP401806	Not geminivirus		AM279663	betasatellites		AJ865341	Begomovirus
JN606152	Not geminivirus		KC527713	Not geminivirus		AM279664	betasatellites		AJ867444	Begomovirus
JC962251	Not geminivirus		HB859175	Not geminivirus		AM279668	betasatellites		AJ876548	Begomovirus
AJ490825	Not geminivirus		KM607721	Not geminivirus		AM279670	betasatellites		AJ888445	alphasatellites
KY883323	Not geminivirus		KM607814	Not geminivirus		AM279671	betasatellites		AJ888446	alphasatellites
KM607443	Not geminivirus		EF523829	Not geminivirus		AM286794	Begomovirus		AJ888448	alphasatellites
KF600729	Not geminivirus		KU687086	Not geminivirus		AM296025	Mastrevirus		AJ888449	alphasatellites
KP316737	Not geminivirus		KY555479	Not geminivirus		AM404179	Begomovirus		AJ888452	alphasatellites
AJ536620	Not geminivirus		PSU05771	Not geminivirus		AM410551	betasatellites		AJ888453	alphasatellites
DQ443031	Not geminivirus		AB863144	Not geminivirus		AM411424	Begomovirus		AJ888455	alphasatellites
KM607514	Not geminivirus		KC243099	Not geminivirus		AM421522	Begomovirus		AJ890224	Begomovirus
EU934031	Not geminivirus		KY473889	Not geminivirus		AM491778	Begomovirus		AJ890225	Begomovirus
AM072705	Not geminivirus		KF018280	Not geminivirus		AM691551	betasatellites		AJ890226	Begomovirus
GQ249348	Not geminivirus		KT005813	Not geminivirus		AM698010	betasatellites		AJ890227	Begomovirus
JN165141	Not geminivirus		AX743563	Not geminivirus		AM701756	Begomovirus		AJ890228	Begomovirus
KC978961	Not geminivirus		KY848044	Not geminivirus		AM701757	Begomovirus		AJ890229	Begomovirus
NILIZUMOF	Not geminivirus		KX819231	Not geminivirus		AM701758	Begomovirus		AJ965540	Begomovirus
EU743612	Not geminivirus		HQ891015	Not geminivirus		AM701760	Begomovirus		AJ968370	Begomovirus
JQ692573	Not geminivirus		AY508474	Not geminivirus		AM701761	Begomovirus		AJ968684	betasatellites
DQ222076	Not geminivirus		GQ853459	Not geminivirus		AM701765	Begomovirus		AJ971263	Begomovirus
KJ513020	Not geminivirus		FN669530	Not geminivirus		AM701768	Begomovirus		AJ971265	Begomovirus
KT180297	Not geminivirus		JX047381	Not geminivirus		AM712436	Begomovirus		AJ971266	Begomovirus
BYDCOATPRO	Not geminivirus		GQ214699	Not geminivirus		AM749492	alphasatellites		AJ971267	Begomovirus
AY309479	Not geminivirus		JF898828	Not geminivirus		AM749493	alphasatellites		AJ971501	Begomovirus
KJ807802	Not geminivirus		4FY8_7	Not geminivirus		AM749494	alphasatellites		AJ971524	Begomovirus
AY512586	Not geminivirus		KJ476875	Not geminivirus		AM778959	Begomovirus		AM040733	Mastrevirus
AB362513	Not geminivirus		KF562705	Not geminivirus		AM849097	Mastrevirus		AM050555	Begomovirus
HM585275	Not geminivirus		KJ810545	Not geminivirus		AM884015	Begomovirus		AM050734	alphasatellites
JQ314463	Not geminivirus		KC979028	Not geminivirus		AM932427	Begomovirus		AM050735	alphasatellites
JN377545	Not geminivirus		KP401845	Not geminivirus		AM932428	Begomovirus		AM050736	Begomovirus
GU481091	Not geminivirus		KX008596	Not geminivirus		AM933135	Mastrevirus		AM157412	Begomovirus
KM882640	Not geminivirus		LG110152	Not geminivirus		AM940137	Begomovirus		AM157413	Begomovirus
KM214349	Not geminivirus		KY244036	Not geminivirus		AM948961	Begomovirus		AM158955	Begomovirus
KF318341	Not geminivirus		DQ286876	Not geminivirus		AM980509	Begomovirus		AM181683	Begomovirus
AF184149	Not geminivirus		HM585272	Not geminivirus		AM992534	Begomovirus		AM230634	Begomovirus
KM607350	Not geminivirus		HF585100	Not geminivirus		AM999981	Begomovirus		AM230635	Begomovirus
KP100069	Not geminivirus		KT778297	Not geminivirus		AM999982	Begomovirus		AM236756	Begomovirus
KT992081	Not geminivirus		JN606171	Not geminivirus		AY044135	Begomovirus		AM236765	alphasatellites
LC066466	Not geminivirus		DQ521870	Not geminivirus		AY044136	Begomovirus		AM236779	Begomovirus
KJ577248	Not geminivirus		AJ630357	Not geminivirus		AY044137	Begomovirus		AM236780	Begomovirus
KM607596	Not geminivirus		KM454847	Not geminivirus		AY044139	Begomovirus		AM236785	Begomovirus
EU848554	Not geminivirus		KF545111	Not geminivirus		AY044140	betasatellites		AM236786	Begomovirus
AB360969	Not geminivirus		FJ439790	Not geminivirus		AY044141	betasatellites		AM258977	Begomovirus
KM607723	Not geminivirus		AF447779	Not geminivirus		AY044142	betasatellites		AM259382	Begomovirus
AF197551	Not geminivirus		AY189685	Not geminivirus		AY044143	betasatellites		AM260205	Begomovirus
DQ680771	Not geminivirus		KP083172	Not geminivirus		AY064391	Begomovirus		AM260207	Begomovirus
JN050875	Not geminivirus		AF197549	Not geminivirus		AY077797	betasatellites		AM260701	Begomovirus
KY473891	Not geminivirus		AB074235	Not geminivirus		AY077798	betasatellites		AM260702	Begomovirus
HM233937	Not geminivirus		KU759882	Not geminivirus		AY077799	betasatellites		AM260703	Begomovirus
KM607200	Not geminivirus		AB576074	Not geminivirus		AY083351	Begomovirus		AM261326	Begomovirus
KM607592	Not geminivirus		4FY3_m	Not geminivirus		AY083590	betasatellites		AM261836	Begomovirus
KP137099	Not geminivirus		AJ564799	Not geminivirus		AY090555	Begomovirus		AM279661	betasatellites
DQ680689	Not geminivirus		LC066460	Not geminivirus		AY090557	Begomovirus		AM279662	betasatellites
KX156847	Not geminivirus		EU708832	Not geminivirus		AY090558	Begomovirus		AM279665	betasatellites
EU031479	Not geminivirus		AX018818	Not geminivirus		AY134867	Curtovirus		AM279666	betasatellites
KP691319	Not geminivirus		KM214294	Not geminivirus		AY227892	Begomovirus		AM279667	betasatellites
JX047404	Not geminivirus		CEVCG	Not geminivirus		AY230138	betasatellites		AM279669	betasatellites
KM607558	Not geminivirus		KM926617	Not geminivirus		AY244706	betasatellites		AM279673	betasatellites
AF202861	Not geminivirus		AB863187	Not geminivirus		AY271891	Begomovirus		AM282874	Begomovirus
AY379534	Not geminivirus		KM076650	Not geminivirus		AY339618	Begomovirus		AM286433	Begomovirus
AY803276	Not geminivirus		AB863180	Not geminivirus		AY339619	Begomovirus		AM286434	Begomovirus
JF927751	Not geminivirus		KM355278	Not geminivirus		AY428768	betasatellites		AM286435	Begomovirus
KM607804	Not geminivirus		EU288070	Not geminivirus		AY438557	betasatellites		AM292302	Begomovirus
KX880512	Not geminivirus		FJ647465	Not geminivirus		AY438558	betasatellites		AM296018	Mastrevirus
CS591102	Not geminivirus		CQ828192	Not geminivirus		AY438560	betasatellites		AM296019	Mastrevirus
4FY9_X	Not geminivirus		JQ390619	Not geminivirus		AY438562	betasatellites		AM296020	Mastrevirus
KY659304	Not geminivirus		JF957683	Not geminivirus		AY502934	Begomovirus		AM296021	Mastrevirus
LC192480	Not geminivirus		DQ674317	Not geminivirus		AY502936	Begomovirus		AM296022	Mastrevirus
4FY8_r	Not geminivirus		AM421696	Not geminivirus		AY508991	Begomovirus		AM296023	Mastrevirus
AB711149	Not geminivirus		DQ371469	Not geminivirus		AY508992	Begomovirus		AM296024	Mastrevirus
CTVCOATB	Not geminivirus		DQ318791	Not geminivirus		AY508993	Begomovirus		AM392426	Begomovirus
JF437885	Not geminivirus		4FY5_7	Not geminivirus		AY514630	Begomovirus		AM409201	Begomovirus
KT448770	Not geminivirus		EU660589	Not geminivirus		AY514632	Begomovirus		AM411651	Mastrevirus
JX083180	Not geminivirus		FJ619638	Not geminivirus		AY514633	Begomovirus		AM411652	Mastrevirus
AB679214	Not geminivirus		EU660582	Not geminivirus		AY514635	Begomovirus		AM412239	betasatellites
AB711148	Not geminivirus		AM944577	Not geminivirus		AY548948	Curtovirus		AM490309	betasatellites
FJ768020	Not geminivirus		EU708829	Not geminivirus		AY602165	Begomovirus		AM491490	Mastrevirus
KM607373	Not geminivirus		AB189068	Not geminivirus		AY669328	betasatellites		AM491589	Begomovirus
JN836950	Not geminivirus		KX008578	Not geminivirus		AY705380	Begomovirus		AM491590	Begomovirus
FJ494835	Not geminivirus		HQ389540	Not geminivirus		AY705381	betasatellites		AM494976	Begomovirus
AB742224	Not geminivirus		KP401813	Not geminivirus		AY727903	Begomovirus		AM501481	Begomovirus
KR260902	Not geminivirus		KC979017	Not geminivirus		AY727904	Begomovirus		AM502326	Begomovirus
EU879922	Not geminivirus		KC527768	Not geminivirus		AY728262	betasatellites		AM502327	Begomovirus
TNCPOLCOAT	Not geminivirus		KF155414	Not geminivirus		AY728263	betasatellites		AM502328	Begomovirus
AB194796	Not geminivirus		KY555524	Not geminivirus		AY730035	Begomovirus		AM502329	Begomovirus
DQ340770	Not geminivirus		4FY7_D	Not geminivirus		AY730036	Begomovirus		AM502330	Begomovirus
KP010017	Not geminivirus		EF189150	Not geminivirus		AY744380	betasatellites		AM502331	Begomovirus
EF466073	Not geminivirus		KM607815	Not geminivirus		AY751753	Begomovirus		AM502332	Begomovirus
KY555527	Not geminivirus		JN165193	Not geminivirus		AY754812	Begomovirus		AM502333	Begomovirus
KT448784	Not geminivirus		KY555480	Not geminivirus		AY754813	betasatellites		AM502334	Begomovirus
FJ439783	Not geminivirus		JN165138	Not geminivirus		AY754814	Begomovirus		AM502335	Begomovirus
AF202860	Not geminivirus		AY325511	Not geminivirus		AY754815	betasatellites		AM502336	Begomovirus
AB074233	Not geminivirus		SBVORFS	Not geminivirus		AY763123	betasatellites		AM502337	Begomovirus
AB541516	Not geminivirus		KM214350	Not geminivirus		AY765255	betasatellites		AM502338	Begomovirus
EU430730	Not geminivirus		KM607529	Not geminivirus		AY795604	betasatellites		AM502339	Begomovirus
FJ746791	Not geminivirus		EU554423	Not geminivirus		AY795608	betasatellites		AM502340	Begomovirus
LC066491	Not geminivirus		KU308674	Not geminivirus		AY795900	Begomovirus		AM502341	Begomovirus
JF898832	Not geminivirus		KP115620	Not geminivirus		AY795983	Begomovirus		AM502342	Begomovirus
JN606221	Not geminivirus		DQ286887	Not geminivirus		AY795989	Begomovirus		AM502343	Begomovirus
KT901922	Not geminivirus		KU687044	Not geminivirus		AY817151	betasatellites		AM502344	Begomovirus
HQ452414	Not geminivirus		KP401793	Not geminivirus		AY838894	betasatellites		AM503104	Begomovirus
AB244055	Not geminivirus		FJ746783	Not geminivirus		AY927277	Begomovirus		AM691547	Begomovirus
HD053596	Not geminivirus		KP010009	Not geminivirus		AY928512	Begomovirus		AM691548	Begomovirus
JN606160	Not geminivirus		AF447783	Not geminivirus		AY928513	Begomovirus		AM691549	Begomovirus
KU133475	Not geminivirus		HM447634	Not geminivirus		AY965897	Begomovirus		AM691550	Begomovirus
FJ439797	Not geminivirus		AJ131400	Not geminivirus		AY965898	Begomovirus		AM691552	Begomovirus
DQ648592	Not geminivirus		KC634008	Not geminivirus		AY965899	Begomovirus		AM691553	Begomovirus
JF957643	Not geminivirus		KM009096	Not geminivirus		BCU02311	Curtovirus		AM691554	Begomovirus
HQ912862	Not geminivirus		AB369279	Not geminivirus		BCU56975	Curtovirus		AM691555	Begomovirus
DQ178397	Not geminivirus		AM110759	Not geminivirus		CFDCG	alphasatellites		AM691745	Begomovirus
FJ548849	Not geminivirus		DM167757	Not geminivirus		CLU65529	Begomovirus		AM698011	Begomovirus
AB863176	Not geminivirus		FJ647443	Not geminivirus		CLU65530	Begomovirus		AM698111	Begomovirus
AMQCOATPA	Not geminivirus		KT901900	Not geminivirus		DQ020491	betasatellites		AM698112	Begomovirus
KU308727	Not geminivirus		KM607094	Not geminivirus		DQ022611	Begomovirus		AM698117	Begomovirus
KR611363	Not geminivirus		FJ647522	Not geminivirus		DQ114477	Begomovirus		AM698118	Begomovirus
JF898825	Not geminivirus		EU636992	Not geminivirus		DQ116878	Begomovirus		AM698119	Begomovirus
KT339385	Not geminivirus		EU215793	Not geminivirus		DQ116881	Begomovirus		AM701759	Begomovirus
AJ968437	Not geminivirus		JQ403609	Not geminivirus		DQ116884	Begomovirus		AM701762	Begomovirus
KR108206	Not geminivirus		FJ211076	Not geminivirus		DQ118862	betasatellites		AM701763	Begomovirus
SCU16730	Not geminivirus		AB863137	Not geminivirus		DQ127170	Begomovirus		AM701764	Begomovirus
KU053508	Not geminivirus		JX083187	Not geminivirus		DQ136001	betasatellites		AM701766	Begomovirus
FN543410	Not geminivirus		KF545112	Not geminivirus		DQ178608	Begomovirus		AM701767	Begomovirus
AM493900	Not geminivirus		AM941666	Not geminivirus		DQ178609	Begomovirus		AM701770	Begomovirus
JN165151	Not geminivirus		KM607292	Not geminivirus		DQ191161	betasatellites		AM709505	Begomovirus
4FY3_X	Not geminivirus		AM418564	Not geminivirus		DQ207749	Begomovirus		AM747291	Begomovirus
AJ968507	Not geminivirus		FJ746787	Not geminivirus		DQ256459	betasatellites		AM747816	Mastrevirus
KJ161193	Not geminivirus		AB989631	Not geminivirus		DQ256460	Begomovirus		AM774294	Begomovirus
KX086239	Not geminivirus		KP316853	Not geminivirus		DQ298137	betasatellites		AM774295	Begomovirus
FJ974063	Not geminivirus		EU128723	Not geminivirus		DQ336350	Begomovirus		AM774296	Begomovirus
KT634055	Not geminivirus		JX892933	Not geminivirus		DQ336351	Begomovirus		AM774297	Begomovirus
AB189067	Not geminivirus		AJ968456	Not geminivirus		DQ339117	Begomovirus		AM774298	Begomovirus
EU888588	Not geminivirus		JF957695	Not geminivirus		DQ343289	betasatellites		AM774299	Begomovirus
JX139720	Not geminivirus		AF447778	Not geminivirus		DQ347945	Begomovirus		AM774300	Begomovirus
FN669535	Not geminivirus		KF494220	Not geminivirus		DQ347950	Begomovirus		AM774301	Begomovirus
KM214286	Not geminivirus		KP316720	Not geminivirus		DQ356428	Begomovirus		AM774302	Begomovirus
FW379826	Not geminivirus		KY473865	Not geminivirus		DQ356429	Begomovirus		AM774303	Begomovirus
S64508	Not geminivirus		4FYA_I	Not geminivirus		DQ358913	Begomovirus		AM774304	Begomovirus
AJ968536	Not geminivirus		KP316855	Not geminivirus		DQ364230	betasatellites		AM774305	Begomovirus
MCAMV6	Not geminivirus		AF395898	Not geminivirus		DQ395343	Begomovirus		AM774306	betasatellites
D83958	Not geminivirus		FJ560943	Not geminivirus		DQ406674	Begomovirus		AM774307	betasatellites
KT445969	Not geminivirus		KC978989	Not geminivirus		DQ512731	Begomovirus		AM774308	betasatellites
AJ968498	Not geminivirus		KY555563	Not geminivirus		DQ520943	Begomovirus		AM774309	betasatellites
KC567953	Not geminivirus		LN623576	Not geminivirus		DQ520944	Begomovirus		AM774310	betasatellites
KT339339	Not geminivirus		AB863185	Not geminivirus		DQ629101	Begomovirus		AM774311	betasatellites
AY294045	Not geminivirus		AF246122	Not geminivirus		DQ629102	Begomovirus		AM774312	betasatellites
KY473635	Not geminivirus		KM607052	Not geminivirus		DQ641688	Begomovirus		AM774313	betasatellites
KM607359	Not geminivirus		JX083197	Not geminivirus		DQ641689	Begomovirus		AM778833	Begomovirus
DQ371447	Not geminivirus		AF397894	Not geminivirus		DQ641692	Begomovirus		AM849096	Mastrevirus
KU821725	Not geminivirus		FJ746743	Not geminivirus		DQ641693	Begomovirus		AM849547	Begomovirus
AB701698	Not geminivirus		JQ982469	Not geminivirus		DQ641694	Begomovirus		AM849548	Begomovirus
KF260962	Not geminivirus		PMU55002	Not geminivirus		DQ641695	Begomovirus		AM849549	betasatellites
HE582394	Not geminivirus		KP316788	Not geminivirus		DQ641696	Begomovirus		AM850115	Begomovirus
KM607075	Not geminivirus		KF710758	Not geminivirus		DQ641698	Begomovirus		AM850136	Mastrevirus
AB989647	Not geminivirus		KJ577237	Not geminivirus		DQ641709	betasatellites		AM886130	Begomovirus
KP876491	Not geminivirus		AB194798	Not geminivirus		DQ641710	betasatellites		AM886131	Begomovirus
KM607232	Not geminivirus		GQ995464	Not geminivirus		DQ641711	betasatellites		AM900416	Mastrevirus
AX405123	Not geminivirus		KM607260	Not geminivirus		DQ641712	betasatellites		AM921649	Mastrevirus
DQ663766	Not geminivirus		AY546636	Not geminivirus		DQ641713	betasatellites		AM921991	Mastrevirus
KP401855	Not geminivirus		JN050858	Not geminivirus		DQ641714	betasatellites		AM921992	Mastrevirus
EU589622	Not geminivirus		BSU35770	Not geminivirus		DQ641715	betasatellites		AM921993	Mastrevirus
KY473726	Not geminivirus		KY039583	Not geminivirus		DQ641716	betasatellites		AM921994	Mastrevirus
KF955619	Not geminivirus		JF911412	Not geminivirus		DQ641718	alphasatellites		AM921996	Mastrevirus
JX448371	Not geminivirus		KP083194	Not geminivirus		DQ644561	Begomovirus		AM922260	Mastrevirus
AY226156	Not geminivirus		HQ727549	Not geminivirus		DQ644562	Begomovirus		AM922261	Mastrevirus
AJ749898	Not geminivirus		JF957645	Not geminivirus		DQ673859	Begomovirus		AM922262	Mastrevirus
AY639606	Not geminivirus		KP015790	Not geminivirus		DQ852623	Begomovirus		AM922485	betasatellites
EU559703	Not geminivirus		EU094208	Not geminivirus		DQ866124	Begomovirus		AM932425	Begomovirus
KP316733	Not geminivirus		JN871218	Not geminivirus		DQ866128	Begomovirus		AM932426	Begomovirus
KU297983	Not geminivirus		AF483471	Not geminivirus		DQ866132	Begomovirus		AM932429	Begomovirus
TMGMPCPA	Not geminivirus		AM503364	Not geminivirus		DQ871221	Begomovirus		AM932430	Begomovirus
AF404032	Not geminivirus		FJ439813	Not geminivirus		DQ875868	Begomovirus		AM933134	Mastrevirus
KM214273	Not geminivirus		KM607182	Not geminivirus		DQ875869	Begomovirus		AM933578	betasatellites
AJ309492	Not geminivirus		KP316710	Not geminivirus		DQ875870	Begomovirus		AM942044	Mastrevirus
DQ680739	Not geminivirus		HC922151	Not geminivirus		DQ875871	Begomovirus		AM942045	Mastrevirus
FJ647431	Not geminivirus		KJ807801	Not geminivirus		DQ875872	Begomovirus		AM947506	Begomovirus
Z68899	Not geminivirus		AF454635	Not geminivirus		DQ875873	Begomovirus		AM947507	Begomovirus
KT448762	Not geminivirus		AB701731	Not geminivirus		E02258	Mastrevirus		AM950268	Begomovirus
KU308699	Not geminivirus		AB074242	Not geminivirus		EF011559	Begomovirus		AM980510	betasatellites
KF710709	Not geminivirus		KP401786	Not geminivirus		EF011560	betasatellites		AM980511	betasatellites
HQ847535	Not geminivirus		KC527779	Not geminivirus		EF016486	Begomovirus		AM980512	betasatellites
KM214215	Not geminivirus		HQ284011	Not geminivirus		EF095958	betasatellites		AM980883	Mastrevirus
AY966460	Not geminivirus		KT339352	Not geminivirus		EF110891	Begomovirus		AM989927	Mastrevirus
KM607275	Not geminivirus		AB100442	Not geminivirus		EF121755	Begomovirus		AM992617	Begomovirus
KT339360	Not geminivirus		JN180310	Not geminivirus		EF165536	Begomovirus		AM992618	Begomovirus
KM214302	Not geminivirus		AY587605	Not geminivirus		EF175733	Begomovirus		AMU51137	Begomovirus
HM188458	Not geminivirus		HMU35145	Not geminivirus		EF190215	betasatellites		AMU51138	Begomovirus
JN133281	Not geminivirus		KM607390	Not geminivirus		EF194760	Begomovirus		AY029750	Begomovirus
4FY4_w	Not geminivirus		KT923166	Not geminivirus		EF197941	Begomovirus		AY036006	Begomovirus
KM607606	Not geminivirus		JF446907	Not geminivirus		EF408037	Begomovirus		AY036007	Begomovirus
KY473792	Not geminivirus		KU759885	Not geminivirus		EF417915	Begomovirus		AY036008	Begomovirus
KM504248	Not geminivirus		FJ746756	Not geminivirus		EF417916	Begomovirus		AY036009	Begomovirus
AJ968532	Not geminivirus		AF434680	Not geminivirus		EF417919	betasatellites		AY036010	Begomovirus
KU308647	Not geminivirus		KP744988	Not geminivirus		EF456742	Begomovirus		AY044133	Begomovirus
KT339378	Not geminivirus		DQ222096	Not geminivirus		EF456744	Begomovirus		AY044134	Begomovirus
JB747449	Not geminivirus		AB541518	Not geminivirus		EF465536	betasatellites		AY044138	Begomovirus
AY823407	Not geminivirus		AY216010	Not geminivirus		EF501977	Curtovirus		AY044162	Begomovirus
KM607676	Not geminivirus		KM272277	Not geminivirus		EF527824	betasatellites		AY044163	Begomovirus
KM355253	Not geminivirus		EF613188	Not geminivirus		EF532620	Begomovirus		AY049771	Begomovirus
KT895259	Not geminivirus		KT180300	Not geminivirus		EF532621	Begomovirus		AY049772	Begomovirus
Y07568	Not geminivirus		4FY5_r	Not geminivirus		EF544602	Begomovirus		AY083350	Begomovirus
KM607281	Not geminivirus		PLVRC	Not geminivirus		EF544604	Begomovirus		AY090556	Begomovirus
KF710740	Not geminivirus		KP316874	Not geminivirus		EF547938	Begomovirus		AY120882	Begomovirus
AB576069	Not geminivirus		4FY6_2	Not geminivirus		EF582840	Begomovirus		AY120883	Begomovirus
JN133285	Not geminivirus		HM222392	Not geminivirus		EF582841	Begomovirus		AY134494	Begomovirus
KM434205	Not geminivirus		AY042184	Not geminivirus		EF597245	betasatellites		AY150304	Begomovirus
EU366169	Not geminivirus		KM607641	Not geminivirus		EF602306	Begomovirus		AY150305	Begomovirus
FJ647517	Not geminivirus		AB576080	Not geminivirus		EF614158	betasatellites		AY158080	Begomovirus
FJ647451	Not geminivirus		DI206837	Not geminivirus		EF614159	betasatellites		AY184487	Begomovirus
AB863151	Not geminivirus		HQ452401	Not geminivirus		EF614160	betasatellites		AY184488	Begomovirus
HQ454932	Not geminivirus		GU440578	Not geminivirus		EF614161	betasatellites		AY190290	Begomovirus
KJ946936	Not geminivirus		JN165109	Not geminivirus		EF614162	betasatellites		AY190291	Begomovirus
FJ597926	Not geminivirus		DQ648601	Not geminivirus		EF620564	betasatellites		AY211884	Begomovirus
AX044090	Not geminivirus		GU229739	Not geminivirus		EF620565	betasatellites		AY211885	Begomovirus
KM607476	Not geminivirus		KM607111	Not geminivirus		EF620566	betasatellites		AY211886	Begomovirus
JN630468	Not geminivirus		DQ145545	Not geminivirus		EU024119	Begomovirus		AY211887	Begomovirus
KR091311	Not geminivirus		AF094570	Not geminivirus		EU024120	Begomovirus		AY234383	Begomovirus
AB250958	Not geminivirus		EU031492	Not geminivirus		EU158095	Begomovirus		AY269990	Begomovirus
AB989635	Not geminivirus		AJ271865	Not geminivirus		EU158096	Begomovirus		AY269991	Begomovirus
JN882586	Not geminivirus		KC527743	Not geminivirus		EU158097	Begomovirus		AY269992	Begomovirus
JF970266	Not geminivirus		GQ853468	Not geminivirus		EU189149	Begomovirus		AY271892	Begomovirus
KY847963	Not geminivirus		KU168312	Not geminivirus		EU193175	Curtovirus		AY271893	Begomovirus
KT339386	Not geminivirus		KC979019	Not geminivirus		EU224264	Mastrevirus		AY271894	Begomovirus
EF076820	Not geminivirus		EU096524	Not geminivirus		EU224265	Mastrevirus		AY271895	Begomovirus
DQ451009	Not geminivirus		KC243089	Not geminivirus		EU244914	Mastrevirus		AY271896	Begomovirus
GQ395797	Not geminivirus		LC101925	Not geminivirus		EU244915	Mastrevirus		AY286316	Begomovirus
KY848001	Not geminivirus		EU784841	Not geminivirus		EU244916	Mastrevirus		AY297924	Begomovirus
HQ291260	Not geminivirus		KM355304	Not geminivirus		EU253456	Begomovirus		AY309241	Begomovirus
AB074210	Not geminivirus		KM454854	Not geminivirus		EU273816	Becurtovirus		AY428769	Begomovirus
KF804052	Not geminivirus		KT901899	Not geminivirus		EU273817	Becurtovirus		AY428770	Begomovirus
HQ394209	Not geminivirus		KJ433979	Not geminivirus		EU273818	Becurtovirus		AY438559	betasatellites
MCVRNA3	Not geminivirus		EU934006	Not geminivirus		EU339936	Begomovirus		AY438561	betasatellites
HM125548	Not geminivirus		EF523825	Not geminivirus		EU339937	Begomovirus		AY438563	Begomovirus
BNY237LP1	Not geminivirus		DQ680800	Not geminivirus		EU350585	Begomovirus		AY456683	Begomovirus
AX474092	Not geminivirus		KP316672	Not geminivirus		EU360303	Begomovirus		AY456684	Begomovirus
AB469890	Not geminivirus		FJ746831	Not geminivirus		EU365613	Begomovirus		AY502935	Begomovirus
JF446918	Not geminivirus		AJ272327	Not geminivirus		EU365616	Begomovirus		AY508994	Begomovirus
EF076818	Not geminivirus		KU308729	Not geminivirus		EU377539	Begomovirus		AY514631	Begomovirus
KF545097	Not geminivirus		KM607712	Not geminivirus		EU384575	Begomovirus		AY514634	Begomovirus
DQ399549	Not geminivirus		LC062712	Not geminivirus		EU384578	Begomovirus		AY530931	Begomovirus
KP114530	Not geminivirus		KC567908	Not geminivirus		EU384608	alphasatellites		AY547317	Begomovirus
AX771234	Not geminivirus		LC088323	Not geminivirus		EU384612	alphasatellites		AY594174	Begomovirus
KY654681	Not geminivirus		KU559334	Not geminivirus		EU384614	alphasatellites		AY594175	Begomovirus
HE774734	Not geminivirus		X95427	Not geminivirus		EU384618	alphasatellites		AY602166	Begomovirus
KT448783	Not geminivirus		JQ858269	Not geminivirus		EU384619	alphasatellites		AY618902	Begomovirus
KF015291	Not geminivirus		FJ771022	Not geminivirus		EU384620	alphasatellites		AY650283	Begomovirus
KP316760	Not geminivirus		DQ666913	Not geminivirus		EU384621	alphasatellites		AY669329	betasatellites
FJ597947	Not geminivirus		EU104682	Not geminivirus		EU384625	alphasatellites		AY702650	Begomovirus
KJ572966	Not geminivirus		KT033011	Not geminivirus		EU384626	alphasatellites		AY736854	Begomovirus
JX083192	Not geminivirus		KP401782	Not geminivirus		EU384627	alphasatellites		AY742220	Begomovirus
JF742633	Not geminivirus		AB541508	Not geminivirus		EU384629	alphasatellites		AY742221	Begomovirus
AB074246	Not geminivirus		KM272276	Not geminivirus		EU384630	alphasatellites		AY765253	Begomovirus
KP316843	Not geminivirus		EF203676	Not geminivirus		EU384631	alphasatellites		AY765254	Begomovirus
JN165121	Not geminivirus		KP316721	Not geminivirus		EU384632	alphasatellites		AY765256	Begomovirus
KM607774	Not geminivirus		KX008585	Not geminivirus		EU384633	alphasatellites		AY765257	Begomovirus
KR131426	Not geminivirus		HM043820	Not geminivirus		EU384634	alphasatellites		AY795605	Begomovirus
KY555561	Not geminivirus		KM214272	Not geminivirus		EU384637	alphasatellites		AY795606	Begomovirus
JF970270	Not geminivirus		AJ536614	Not geminivirus		EU384640	alphasatellites		AY795607	Begomovirus
KR350595	Not geminivirus		KP019202	Not geminivirus		EU384642	alphasatellites		AY795982	Begomovirus
AF535148	Not geminivirus		AF458776	Not geminivirus		EU384643	alphasatellites		AY795984	Begomovirus
FJ751934	Not geminivirus		KM607594	Not geminivirus		EU384644	alphasatellites		AY795985	Begomovirus
KP401776	Not geminivirus		KP316696	Not geminivirus		EU384647	alphasatellites		AY795986	Begomovirus
GU229740	Not geminivirus		KY883327	Not geminivirus		EU384648	alphasatellites		AY795987	Begomovirus
EF408155	Not geminivirus		KR611369	Not geminivirus		EU384652	alphasatellites		AY795988	Begomovirus
AX018817	Not geminivirus		FJ494859	Not geminivirus		EU384653	alphasatellites		AY820770	betasatellites
AF447784	Not geminivirus		KC466376	Not geminivirus		EU384654	alphasatellites		AY928514	Begomovirus
EF408178	Not geminivirus		FJ597946	Not geminivirus		EU384655	alphasatellites		AY928515	Begomovirus
JN003631	Not geminivirus		KX085229	Not geminivirus		EU384658	alphasatellites		AY928516	Begomovirus
KM607453	Not geminivirus		LC010101	Not geminivirus		EU384660	alphasatellites		AY928517	Begomovirus
FJ439794	Not geminivirus		KP262532	Not geminivirus		EU384661	alphasatellites		AY937195	Begomovirus
EF593023	Not geminivirus		KC567948	Not geminivirus		EU432373	Begomovirus		AY937196	Begomovirus
KP401815	Not geminivirus		KM607447	Not geminivirus		EU445697	Mastrevirus		AY939924	Begomovirus
KT698922	Not geminivirus		AY945935	Not geminivirus		EU487025	Begomovirus		AY939925	Begomovirus
KM214295	Not geminivirus		FJ640970	Not geminivirus		EU487031	Begomovirus		AY939926	Begomovirus
JX047394	Not geminivirus		EF076832	Not geminivirus		EU487041	Begomovirus		AY965900	Begomovirus
FJ746781	Not geminivirus		KU759863	Not geminivirus		EU487045	Begomovirus		AY965901	Begomovirus
KT729506	Not geminivirus		EU419573	Not geminivirus		EU487046	Begomovirus		BCTCG028A	Curtovirus
AJ810082	Not geminivirus		KY473688	Not geminivirus		EU518935	Begomovirus		BDMARAL13A	Begomovirus
KF710661	Not geminivirus		KT289893	Not geminivirus		EU543562	Begomovirus		BDMBRL1A	Begomovirus
JN165131	Not geminivirus		KU246036	Not geminivirus		EU585781	Begomovirus		CDU57458	Begomovirus
EF408162	Not geminivirus		LC066421	Not geminivirus		EU586260	Curtovirus		CHMGEN	Mastrevirus
KR002686	Not geminivirus		MCACPX	Not geminivirus		EU586261	Curtovirus		CLV1G	Begomovirus
HQ651832	Not geminivirus		DQ222104	Not geminivirus		EU589392	Begomovirus		CLV2G	Begomovirus
JX912254	Not geminivirus		KT901918	Not geminivirus		EU596959	Begomovirus		DI339739	Begomovirus
KM607658	Not geminivirus		KX008572	Not geminivirus		EU596960	Begomovirus		DI370119	Begomovirus
KF545125	Not geminivirus		AF363639	Not geminivirus		EU624503	Begomovirus		DI370120	Begomovirus
KX430228	Not geminivirus		LF387598	Not geminivirus		EU628597	Mastrevirus		DI370121	Begomovirus
EU564177	Not geminivirus		KP401797	Not geminivirus		EU628626	Mastrevirus		DI370122	Begomovirus
JN163911	Not geminivirus		KY593290	Not geminivirus		EU628629	Mastrevirus		DI370123	Begomovirus
AB863173	Not geminivirus		KP010020	Not geminivirus		EU628631	Mastrevirus		DI370124	Begomovirus
EU888596	Not geminivirus		EU586122	Not geminivirus		EU628638	Mastrevirus		DI370125	Begomovirus
KY555554	Not geminivirus		EU365351	Not geminivirus		EU628639	Mastrevirus		DI370126	Begomovirus
AY038066	Not geminivirus		AJ292232	Not geminivirus		EU628641	Mastrevirus		DI370127	Begomovirus
AY859498	Not geminivirus		KC143302	Not geminivirus		EU628643	Mastrevirus		DI370128	Begomovirus
KF432413	Not geminivirus		KC567964	Not geminivirus		EU635776	Begomovirus		DI370129	Begomovirus
EF151295	Not geminivirus		JN542481	Not geminivirus		EU710749	Begomovirus		DI370130	Begomovirus
FJ214726	Not geminivirus		KJ577253	Not geminivirus		EU710750	Begomovirus		DI370131	Begomovirus
AJ968478	Not geminivirus		KF829952	Not geminivirus		EU710751	Begomovirus		DI370132	Begomovirus
KM607273	Not geminivirus		FJ746786	Not geminivirus		EU710752	Begomovirus		DI370133	Begomovirus
KP407568	Not geminivirus		KU687089	Not geminivirus		EU710753	Begomovirus		DI370134	Begomovirus
KY555465	Not geminivirus		FJ647530	Not geminivirus		EU710754	Begomovirus		DI370135	Begomovirus
JQ911612	Not geminivirus		AM777161	Not geminivirus		EU710755	Begomovirus		DI370136	Begomovirus
EU034539	Not geminivirus		KU308709	Not geminivirus		EU710756	Begomovirus		DI370137	Begomovirus
FJ628163	Not geminivirus		KX674734	Not geminivirus		EU710757	Begomovirus		DI370138	Begomovirus
KU308652	Not geminivirus		KT901906	Not geminivirus		EU798996	Begomovirus		DI370139	Begomovirus
JD594766	Not geminivirus		KM607396	Not geminivirus		EU862323	Begomovirus		DI370140	Begomovirus
KX599168	Not geminivirus		AB576051	Not geminivirus		EU910141	Begomovirus		DI370141	Begomovirus
HQ701683	Not geminivirus		JX912259	Not geminivirus		EU914817	Begomovirus		DI370142	Begomovirus
HE575349	Not geminivirus		KM607203	Not geminivirus		EU914818	Begomovirus		DI370143	Begomovirus
HQ326095	Not geminivirus		DQ286886	Not geminivirus		EU921828	Curtovirus		DI370144	Begomovirus
KC527742	Not geminivirus		JX047399	Not geminivirus		FJ011668	Begomovirus		DI370145	Begomovirus
DQ355155	Not geminivirus		FJ647509	Not geminivirus		FJ011669	Begomovirus		DI370146	Begomovirus
AF268598	Not geminivirus		KP292824	Not geminivirus		FJ159269	Begomovirus		DI370147	Begomovirus
EF494686	Not geminivirus		JQ811995	Not geminivirus		FJ174698	Begomovirus		DI370148	Begomovirus
FJ746749	Not geminivirus		KM607188	Not geminivirus		FJ176235	Begomovirus		DI370149	Begomovirus
JN606114	Not geminivirus		JF446929	Not geminivirus		FJ177030	Begomovirus		DI370150	Begomovirus
KM607473	Not geminivirus		KP765433	Not geminivirus		FJ179372	Begomovirus		DI370151	Begomovirus
JN606179	Not geminivirus		4FY8_m	Not geminivirus		FJ210467	Begomovirus		DI370152	Begomovirus
KJ125474	Not geminivirus		EU284745	Not geminivirus		FJ213931	Begomovirus		DI370153	Begomovirus
JX467685	Not geminivirus		KR350617	Not geminivirus		FJ218488	Begomovirus		DI370154	Begomovirus
KP401824	Not geminivirus		HQ912907	Not geminivirus		FJ218492	alphasatellites		DI370155	Begomovirus
GU361760	Not geminivirus		FJ494882	Not geminivirus		FJ218493	alphasatellites		DI370156	Begomovirus
AF428058	Not geminivirus		HQ727544	Not geminivirus		FJ218494	alphasatellites		DI370157	Begomovirus
KJ200306	Not geminivirus		KP876489	Not geminivirus		FJ218495	alphasatellites		DI370158	Begomovirus
JQ820464	Not geminivirus		KF724856	Not geminivirus		FJ218496	alphasatellites		DI370159	Begomovirus
AB044708	Not geminivirus		KP691324	Not geminivirus		FJ237614	Begomovirus		DI370160	Begomovirus
AF202874	Not geminivirus		FJ561304	Not geminivirus		FJ345400	Begomovirus		DI370161	Begomovirus
KM214213	Not geminivirus		4FY4_2	Not geminivirus		FJ345402	Begomovirus		DI370162	Begomovirus
LC192461	Not geminivirus		FR865479	Not geminivirus		FJ434943	Begomovirus		DI370163	Begomovirus
FN563984	Not geminivirus		EU934026	Not geminivirus		FJ455449	Begomovirus		DI370164	Begomovirus
KM502558	Not geminivirus		DQ371466	Not geminivirus		FJ463901	Begomovirus		DI370165	Begomovirus
DQ444473	Not geminivirus		AJ968488	Not geminivirus		FJ463902	Begomovirus		DI370166	Begomovirus
KF439722	Not geminivirus		KM607856	Not geminivirus		FJ487911	Begomovirus		DI370167	Begomovirus
KT448746	Not geminivirus		EU934027	Not geminivirus		FJ495184	Begomovirus		DI370168	Begomovirus
KM610212	Not geminivirus		KJ161185	Not geminivirus		FJ514798	Begomovirus		DI370169	Begomovirus
EF459697	Not geminivirus		KR108829	Not geminivirus		FJ515898	Begomovirus		DI370170	Begomovirus
KF135488	Not geminivirus		GQ385038	Not geminivirus		FJ539014	Begomovirus		DI370171	Begomovirus
TBSDIPD	Not geminivirus		DQ680743	Not geminivirus		FJ539015	Begomovirus		DI370172	Begomovirus
AJ490824	Not geminivirus		KM607069	Not geminivirus		FJ545686	Curtovirus		DI370173	Begomovirus
AY953428	Not geminivirus		KJ195480	Not geminivirus		FJ589571	Begomovirus		DI370174	Begomovirus
KX819238	Not geminivirus		FJ746838	Not geminivirus		FJ593629	Begomovirus		DI370175	Begomovirus
RRU33633	Not geminivirus		LC155097	Not geminivirus		FJ600483	Begomovirus		DI370176	Begomovirus
KP772684	Not geminivirus		D83408	Not geminivirus		FJ600485	Begomovirus		DI370177	Begomovirus
KU821719	Not geminivirus		KM607835	Not geminivirus		FJ601917	Begomovirus		DI370178	Begomovirus
AB989653	Not geminivirus		KP401857	Not geminivirus		FJ619507	Begomovirus		DI370179	Begomovirus
GQ150783	Not geminivirus		DM167752	Not geminivirus		FJ619508	Begomovirus		DI370180	Begomovirus
KP744995	Not geminivirus		AY654892	Not geminivirus		FJ620684	Mastrevirus		DI370181	Begomovirus
KY847942	Not geminivirus		FJ647468	Not geminivirus		FJ665630	Eragrovirus		DI370182	Begomovirus
GU825974	Not geminivirus		KX819228	Not geminivirus		FJ665631	Eragrovirus		DI370183	Begomovirus
FJ647475	Not geminivirus		KM607190	Not geminivirus		FJ665632	Eragrovirus		DI370184	Begomovirus
AB018621	Not geminivirus		KT448769	Not geminivirus		FJ665634	Eragrovirus		DI370185	Begomovirus
KT004544	Not geminivirus		AJ243831	Not geminivirus		FJ807782	Begomovirus		DI370186	Begomovirus
KM607858	Not geminivirus		AJ844586	Not geminivirus		FJ807783	Begomovirus		DI370187	Begomovirus
KM355274	Not geminivirus		KM607372	Not geminivirus		FJ868828	Begomovirus		DI370188	Begomovirus
EF488052	Not geminivirus		AM503382	Not geminivirus		FJ944019	Begomovirus		DI370189	Begomovirus
KM607792	Not geminivirus		AJ889868	Not geminivirus		FJ944021	Begomovirus		DI370190	Begomovirus
EF613184	Not geminivirus		DI336539	Not geminivirus		FJ944022	Begomovirus		DI370191	Begomovirus
JN165114	Not geminivirus		FM998549	Not geminivirus		FJ944023	Begomovirus		DI370192	Begomovirus
FM998546	Not geminivirus		AF404040	Not geminivirus		FJ956700	Begomovirus		DI370193	Begomovirus
KP691322	Not geminivirus		KF959862	Not geminivirus		FJ956707	alphasatellites		DI370194	Begomovirus
KP744992	Not geminivirus		KM607125	Not geminivirus		FJ969829	Begomovirus		DI370195	Begomovirus
MCACGDH	Not geminivirus		KM355295	Not geminivirus		FJ969830	Begomovirus		DI370196	Begomovirus
KT698931	Not geminivirus		KT339348	Not geminivirus		FJ969831	Begomovirus		DI370197	Begomovirus
SCU16732	Not geminivirus		KM607832	Not geminivirus		FJ972767	Begomovirus		DI370198	Begomovirus
KM576881	Not geminivirus		AF404063	Not geminivirus		FJ972768	Begomovirus		DI370200	Begomovirus
KY310573	Not geminivirus		AJ968448	Not geminivirus		FM160943	Begomovirus		DI370201	Begomovirus
DQ222050	Not geminivirus		AY686696	Not geminivirus		FM164726	Begomovirus		DI370202	Begomovirus
KM607074	Not geminivirus		CMU20218	Not geminivirus		FM164739	alphasatellites		DI370203	Begomovirus
HQ454934	Not geminivirus		KF545136	Not geminivirus		FM164740	alphasatellites		DI370204	Begomovirus
EF157829	Not geminivirus		FJ390406	Not geminivirus		FM164939	alphasatellites		DI370205	Begomovirus
KT339341	Not geminivirus		AM072696	Not geminivirus		FM210275	Begomovirus		DI370206	Begomovirus
SMU57358	Not geminivirus		AY291586	Not geminivirus		FM210276	Begomovirus		DI370207	Begomovirus
EF374098	Not geminivirus		KY048425	Not geminivirus		FM877858	Begomovirus		DI370208	Begomovirus
EU362851	Not geminivirus		KT004542	Not geminivirus		FM955601	Begomovirus		DI370209	Begomovirus
AF459812	Not geminivirus		JN836953	Not geminivirus		FN256261	Begomovirus		DI370210	Begomovirus
KX008590	Not geminivirus		JF729471	Not geminivirus		FN297834	Begomovirus		DI370211	Begomovirus
PLVCP	Not geminivirus		KM355294	Not geminivirus		FN386459	Begomovirus		DI370212	Begomovirus
FJ716170	Not geminivirus		HQ284022	Not geminivirus		FN396962	Begomovirus		DI370213	Begomovirus
HQ117870	Not geminivirus		KM882647	Not geminivirus		FN396963	Begomovirus		DIGGENOME	Mastrevirus
4FY3_I	Not geminivirus		HQ704796	Not geminivirus		FN396966	Begomovirus		DQ020490	Begomovirus
HM120718	Not geminivirus		DQ402477	Not geminivirus		FN436001	Begomovirus		DQ026296	Begomovirus
EU934013	Not geminivirus		AY546634	Not geminivirus		FN543099	Begomovirus		DQ061273	Begomovirus
DQ631638	Not geminivirus		KY473737	Not geminivirus		FN543112	Begomovirus		DQ083764	Begomovirus
HQ219183	Not geminivirus		EF613182	Not geminivirus		FN543425	Begomovirus		DQ083765	Begomovirus
EU043156	Not geminivirus		HQ284027	Not geminivirus		FN543426	Begomovirus		DQ092867	Begomovirus
GQ395796	Not geminivirus		HM008919	Not geminivirus		FN552001	Begomovirus		DQ116877	Begomovirus
KU240105	Not geminivirus		JF957638	Not geminivirus		FN554540	Begomovirus		DQ116879	Begomovirus
KP772568	Not geminivirus		AY370534	Not geminivirus		FN554580	alphasatellites		DQ116880	Begomovirus
EU267106	Not geminivirus		AY228106	Not geminivirus		FN554582	alphasatellites		DQ116882	Begomovirus
HQ912867	Not geminivirus		AB074217	Not geminivirus		FN555172	Begomovirus		DQ116883	Begomovirus
KU559333	Not geminivirus		KP401819	Not geminivirus		FN645923	Begomovirus		DQ116885	Begomovirus
AY429435	Not geminivirus		FM208142	Not geminivirus		FN658710	alphasatellites		DQ119824	Begomovirus
KM272278	Not geminivirus		KF562707	Not geminivirus		FN658716	alphasatellites		DQ119825	Begomovirus
KM607491	Not geminivirus		FN667966	Not geminivirus		FN658727	alphasatellites		DQ144621	Begomovirus
JX463341	Not geminivirus		KP316757	Not geminivirus		FN658728	alphasatellites		DQ169054	Begomovirus
KF498706	Not geminivirus		AF404067	Not geminivirus		FN658730	alphasatellites		DQ169055	Begomovirus
FJ746818	Not geminivirus		E05206	Not geminivirus		FN675287	alphasatellites		DQ169056	Begomovirus
AY671957	Not geminivirus		DQ826390	Not geminivirus		FN675288	alphasatellites		DQ169057	Begomovirus
KP083207	Not geminivirus		KY848034	Not geminivirus		FN675289	alphasatellites		DQ178610	Begomovirus
FN563992	Not geminivirus		AM072674	Not geminivirus		FN675290	alphasatellites		DQ178611	Begomovirus
HQ454922	Not geminivirus		AJ288915	Not geminivirus		FN675291	alphasatellites		DQ178612	Begomovirus
KF600728	Not geminivirus		JQ809268	Not geminivirus		FN675296	alphasatellites		DQ178613	Begomovirus
KP015810	Not geminivirus		KT456531	Not geminivirus		FN675300	alphasatellites		DQ178614	Begomovirus
EU250212	Not geminivirus		HC500981	Not geminivirus		FN675301	alphasatellites		DQ191160	Begomovirus
KY420907	Not geminivirus		KM607703	Not geminivirus		FN675302	alphasatellites		DQ237918	Begomovirus
AB074238	Not geminivirus		KM214240	Not geminivirus		FN675303	alphasatellites		DQ285014	Begomovirus
HM188516	Not geminivirus		LG087088	Not geminivirus		FN678900	alphasatellites		DQ285015	Begomovirus
KU048784	Not geminivirus		SMVCPA	Not geminivirus		FN678901	alphasatellites		DQ285016	Begomovirus
AF517563	Not geminivirus		GQ260197	Not geminivirus		FN678902	alphasatellites		DQ285017	Begomovirus
DQ680775	Not geminivirus		KX534394	Not geminivirus		FN806779	Begomovirus		DQ285018	Begomovirus
AM490791	Not geminivirus		AB194800	Not geminivirus		FN806782	alphasatellites		DQ285019	Begomovirus
GU825972	Not geminivirus		KM396648	Not geminivirus		FR687959	Mastrevirus		DQ318937	Begomovirus
AB188115	Not geminivirus		KY473753	Not geminivirus		FR687960	Mastrevirus		DQ318938	Begomovirus
AB074203	Not geminivirus		FN543404	Not geminivirus		FR715681	Begomovirus		DQ336352	Begomovirus
BD407401	Not geminivirus		KC527754	Not geminivirus		FR717142	alphasatellites		DQ336353	Begomovirus
KY555482	Not geminivirus		KP316695	Not geminivirus		FR751068	Begomovirus		DQ336354	Begomovirus
LC276943	Not geminivirus		AF280540	Not geminivirus		FR772082	Begomovirus		DQ347946	Begomovirus
KM233706	Not geminivirus		AF453406	Not geminivirus		FR772086	alphasatellites		DQ347947	Begomovirus
AJ968461	Not geminivirus		HQ731492	Not geminivirus		FR772089	alphasatellites		DQ347948	Begomovirus
AF540960	Not geminivirus		KC978977	Not geminivirus		FR772092	alphasatellites		DQ347949	Begomovirus
KC979004	Not geminivirus		HQ912911	Not geminivirus		FR873228	Begomovirus		DQ375456	Begomovirus
HM017843	Not geminivirus		KC019300	Not geminivirus		FR873571	alphasatellites		DQ389153	Begomovirus
KT033044	Not geminivirus		AF404035	Not geminivirus		FR873572	alphasatellites		DQ389154	Begomovirus
HM125542	Not geminivirus		JC518270	Not geminivirus		FR873573	alphasatellites		DQ395342	Begomovirus
JN606131	Not geminivirus		KP316823	Not geminivirus		FR877532	alphasatellites		DQ400847	Begomovirus
KM607341	Not geminivirus		KC567933	Not geminivirus		FR877533	alphasatellites		DQ400848	Begomovirus
EU259611	Not geminivirus		KM607225	Not geminivirus		FR877536	alphasatellites		DQ400849	Begomovirus
JX070146	Not geminivirus		JF957696	Not geminivirus		GQ273988	Mastrevirus		DQ406672	Begomovirus
EF640939	Not geminivirus		KU759890	Not geminivirus		GQ334472	Begomovirus		DQ406673	Begomovirus
HQ447056	Not geminivirus		KC134298	Not geminivirus		GQ373254	Begomovirus		DQ458791	Mastrevirus
FJ494877	Not geminivirus		4FY9_D	Not geminivirus		GQ415389	Mastrevirus		DQ519575	Begomovirus
HQ611268	Not geminivirus		AJ297839	Not geminivirus		GQ415392	Mastrevirus		DQ520942	Begomovirus
KJ200305	Not geminivirus		EU908857	Not geminivirus		GQ415396	Mastrevirus		DQ629103	Begomovirus
KP137101	Not geminivirus		FN543413	Not geminivirus		GQ415397	Mastrevirus		DQ631892	Begomovirus
AB074234	Not geminivirus		EU519459	Not geminivirus		GQ415401	Mastrevirus		DQ641690	Begomovirus
KY847981	Not geminivirus		JX912268	Not geminivirus		GQ472984	Begomovirus		DQ641691	Begomovirus
KP405233	Not geminivirus		KM000054	Not geminivirus		GQ472985	Begomovirus		DQ641697	Begomovirus
KU507601	Not geminivirus		EU076415	Not geminivirus		GQ472986	Begomovirus		DQ641699	Begomovirus
KM607750	Not geminivirus		KY555472	Not geminivirus		GQ478342	Begomovirus		DQ641700	Begomovirus
FJ647463	Not geminivirus		KX523133	Not geminivirus		GQ924760	Begomovirus		DQ641701	Begomovirus
FJ647450	Not geminivirus		KT901837	Not geminivirus		GQ924761	Begomovirus		DQ641702	Begomovirus
KY847994	Not geminivirus		AB000924	Not geminivirus		GU076442	Begomovirus		DQ641703	Begomovirus
AJ309501	Not geminivirus		EU888597	Not geminivirus		GU076454	Begomovirus		DQ641704	Begomovirus
EU153101	Not geminivirus		KJ195483	Not geminivirus		GU111996	Begomovirus		DQ641705	Begomovirus
TOARNA3	Not geminivirus		JQ686715	Not geminivirus		GU112004	Begomovirus		DQ641706	Begomovirus
FJ594885	Not geminivirus		AX018821	Not geminivirus		GU112081	Begomovirus		DQ641707	Begomovirus
KF268954	Not geminivirus		KR350612	Not geminivirus		GU136803	Begomovirus		DQ641708	Begomovirus
AM944585	Not geminivirus		KF498973	Not geminivirus		GU199583	Begomovirus		DQ644557	Begomovirus
AF195823	Not geminivirus		HQ912886	Not geminivirus		GU256531	Mastrevirus		DQ644558	Begomovirus
AB989643	Not geminivirus		HM042744	Not geminivirus		GU256532	Mastrevirus		DQ644559	Begomovirus
KT736088	Not geminivirus		FB729836	Not geminivirus		GU385877	alphasatellites		DQ644560	Begomovirus
KP316826	Not geminivirus		X02606	Not geminivirus		GU385879	Begomovirus		DQ644563	Begomovirus
AB576063	Not geminivirus		HG916812	Not geminivirus		GU451249	Begomovirus		DQ644564	betasatellites
AF325739	Not geminivirus		JN606207	Not geminivirus		GU456685	Turncurtovirus		DQ644565	Begomovirus
AB232925	Not geminivirus		KY473706	Not geminivirus		GU456686	Turncurtovirus		DQ644566	betasatellites
KP316738	Not geminivirus		AJ308514	Not geminivirus		GU456687	Turncurtovirus		DQ644567	betasatellites
EF203677	Not geminivirus		KU308688	Not geminivirus		GU456688	Turncurtovirus		DQ845787	Begomovirus
CS584020	Not geminivirus		KP015775	Not geminivirus		GU456689	Turncurtovirus		DQ865201	Begomovirus
FJ974103	Not geminivirus		FJ904297	Not geminivirus		GU723730	Begomovirus		DQ865202	Begomovirus
KX674730	Not geminivirus		FJ640978	Not geminivirus		GU732204	Begomovirus		DQ865203	Begomovirus
FJ647514	Not geminivirus		KJ579190	Not geminivirus		GU734126	Curtovirus		DQ866122	Begomovirus
KP745007	Not geminivirus		KM607327	Not geminivirus		GU972604	Begomovirus		DQ866123	Begomovirus
JQ072089	Not geminivirus		KR181938	Not geminivirus		GU997691	Begomovirus		DQ866125	Begomovirus
KC527698	Not geminivirus		KM214271	Not geminivirus		GU997692	Begomovirus		DQ866126	Begomovirus
FJ746820	Not geminivirus		JA636933	Not geminivirus		HCU49907	Curtovirus		DQ866127	Begomovirus
FJ594886	Not geminivirus		JX083179	Not geminivirus		HE580234	Begomovirus		DQ866129	Begomovirus
KF804057	Not geminivirus		KM881467	Not geminivirus		HE599396	alphasatellites		DQ866130	Begomovirus
DQ099743	Not geminivirus		AJ537514	Not geminivirus		HE599397	alphasatellites		DQ866131	Begomovirus
EU410442	Not geminivirus		X95347	Not geminivirus		HE617299	Begomovirus		DQ866133	Begomovirus
KX398054	Not geminivirus		KP015799	Not geminivirus		HE617300	Begomovirus		DQ866134	Begomovirus
KY847965	Not geminivirus		AX018797	Not geminivirus		HE793424	Begomovirus		DQ866135	Begomovirus
CS442771	Not geminivirus		KT339384	Not geminivirus		HE858192	alphasatellites		DQ868525	Mastrevirus
KM009088	Not geminivirus		KM607339	Not geminivirus		HE965673	alphasatellites		DQ871220	Begomovirus
AJ297836	Not geminivirus		JX448370	Not geminivirus		HE965674	alphasatellites		DQ871222	Begomovirus
AB074196	Not geminivirus		KJ854428	Not geminivirus		HE965675	alphasatellites		DQ875879	Begomovirus
JF898802	Not geminivirus		JN635330	Not geminivirus		HE965676	alphasatellites		DQ885456	Begomovirus
KM502563	Not geminivirus		HQ342884	Not geminivirus		HE965681	alphasatellites		DQ887537	Begomovirus
AY492078	Not geminivirus		EU734434	Not geminivirus		HE965682	alphasatellites		DQ902715	Begomovirus
EF408165	Not geminivirus		KC567906	Not geminivirus		HE965688	alphasatellites		DQ989325	Begomovirus
AJ288931	Not geminivirus		LC066454	Not geminivirus		HE966418	alphasatellites		DQ989326	Begomovirus
AB000709	Not geminivirus		EF494694	Not geminivirus		HE966419	alphasatellites		E00956	Begomovirus
AM072663	Not geminivirus		KJ577255	Not geminivirus		HE966420	alphasatellites		E00957	Begomovirus
4FY4_X	Not geminivirus		AJ968427	Not geminivirus		HE966421	alphasatellites		EF015778	Mastrevirus
GU825971	Not geminivirus		KX531041	Not geminivirus		HE966422	alphasatellites		EF015779	Mastrevirus
KY555560	Not geminivirus		AM503362	Not geminivirus		HE966425	alphasatellites		EF015780	Mastrevirus
HQ891016	Not geminivirus		HM188460	Not geminivirus		HE972276	alphasatellites		EF015781	Mastrevirus
TOA3APCOAT	Not geminivirus		AJ749901	Not geminivirus		HE972277	alphasatellites		EF015782	Mastrevirus
JQ811994	Not geminivirus		KM607627	Not geminivirus		HE972281	alphasatellites		EF015783	Mastrevirus
KX398053	Not geminivirus		KF418772	Not geminivirus		HE972282	alphasatellites		EF035482	Begomovirus
JQ236640	Not geminivirus		EU884191	Not geminivirus		HE972284	alphasatellites		EF043230	Begomovirus
GQ221776	Not geminivirus		4FY1_h	Not geminivirus		HE972285	alphasatellites		EF043231	Begomovirus
MCV3ACP	Not geminivirus		JF920972	Not geminivirus		HE978347	alphasatellites		EF043232	Begomovirus
AB252641	Not geminivirus		DQ318793	Not geminivirus		HE979548	alphasatellites		EF043233	Begomovirus
FJ647416	Not geminivirus		DQ680695	Not geminivirus		HE984148	alphasatellites		EF043394	Begomovirus
AF428060	Not geminivirus		FJ640980	Not geminivirus		HE984149	alphasatellites		EF051116	Begomovirus
FJ773267	Not geminivirus		AF148942	Not geminivirus		HF546575	alphasatellites		EF054893	Begomovirus
KM607456	Not geminivirus		KM607095	Not geminivirus		HF547408	alphasatellites		EF054894	Begomovirus
KJ493780	Not geminivirus		AF416470	Not geminivirus		HF549182	Begomovirus		EF060196	Begomovirus
KM214277	Not geminivirus		KP401808	Not geminivirus		HF564605	alphasatellites		EF068245	betasatellites
AJ003153	Not geminivirus		KC527697	Not geminivirus		HF912280	Begomovirus		EF068246	Begomovirus
Y09352	Not geminivirus		LC066458	Not geminivirus		HF921460	Capulavirus		EF088197	Begomovirus
KP015776	Not geminivirus		JQ409540	Not geminivirus		HG417073	alphasatellites		EF101929	Begomovirus
KP316827	Not geminivirus		JN606185	Not geminivirus		HG417076	alphasatellites		EF107520	Begomovirus
HQ394212	Not geminivirus		AY937184	Not geminivirus		HG417077	alphasatellites		EF110890	Begomovirus
LC192493	Not geminivirus		AJ585097	Not geminivirus		HG421035	alphasatellites		EF125190	Begomovirus
BSU35767	Not geminivirus		DQ680728	Not geminivirus		HG515059	alphasatellites		EF158044	Begomovirus
LF713979	Not geminivirus		KM985991	Not geminivirus		HG515060	alphasatellites		EF175734	betasatellites
JF957663	Not geminivirus		JX170759	Not geminivirus		HG515061	alphasatellites		EF185318	Begomovirus
KP316819	Not geminivirus		KM607120	Not geminivirus		HG515062	alphasatellites		EF190216	betasatellites
KC567925	Not geminivirus		KF758792	Not geminivirus		HG515064	alphasatellites		EF190217	Begomovirus
KF710772	Not geminivirus		KM607583	Not geminivirus		HG515068	alphasatellites		EF194765	Begomovirus
KX655862	Not geminivirus		HQ117872	Not geminivirus		HG515069	alphasatellites		EF197940	Begomovirus
KY473743	Not geminivirus		AF339740	Not geminivirus		HG515071	alphasatellites		EF199774	Begomovirus
KT339338	Not geminivirus		LC066420	Not geminivirus		HG515073	alphasatellites		EF201809	Begomovirus
AF459005	Not geminivirus		KF060715	Not geminivirus		HG515074	alphasatellites		EF201810	Begomovirus
KM607626	Not geminivirus		GU825978	Not geminivirus		HG518788	alphasatellites		EF210554	Begomovirus
JX481786	Not geminivirus		EF151300	Not geminivirus		HG518789	alphasatellites		EF210555	Begomovirus
FJ971719	Not geminivirus		AF499738	Not geminivirus		HG518790	alphasatellites		EF210556	Begomovirus
KT901843	Not geminivirus		JX139721	Not geminivirus		HG530123	alphasatellites		EF210557	Begomovirus
JF746178	Not geminivirus		JQ969037	Not geminivirus		HG530125	alphasatellites		EF373060	Begomovirus
FJ004237	Not geminivirus		FJ647520	Not geminivirus		HG530126	alphasatellites		EF408038	Begomovirus
KC567895	Not geminivirus		KX655870	Not geminivirus		HG530543	alphasatellites		EF428256	Begomovirus
JX272320	Not geminivirus		AF459007	Not geminivirus		HG530545	alphasatellites		EF432372	Begomovirus
JF513083	Not geminivirus		KM373211	Not geminivirus		HG530546	alphasatellites		EF433426	Begomovirus
KC020124	Not geminivirus		AF202878	Not geminivirus		HG530547	alphasatellites		EF450316	Begomovirus
KF876035	Not geminivirus		AY220739	Not geminivirus		HG934393	alphasatellites		EF456741	Begomovirus
DQ119041	Not geminivirus		JN606232	Not geminivirus		HG934783	alphasatellites		EF456743	Begomovirus
FJ426406	Not geminivirus		JN192416	Not geminivirus		HG934788	alphasatellites		EF456745	Begomovirus
KP401846	Not geminivirus		4FY2_I	Not geminivirus		HG934790	alphasatellites		EF456746	Begomovirus
AB250684	Not geminivirus		KM822701	Not geminivirus		HG934791	alphasatellites		EF458639	Begomovirus
KM607071	Not geminivirus		KC527710	Not geminivirus		HG934794	alphasatellites		EF459696	Begomovirus
KM607043	Not geminivirus		NILIZUMOC	Not geminivirus		HG934802	alphasatellites		EF465535	Begomovirus
KU746864	Not geminivirus		AF226161	Not geminivirus		HG934803	alphasatellites		EF501976	Begomovirus
EU708317	Not geminivirus		EF546804	Not geminivirus		HG934804	alphasatellites		EF523478	Begomovirus
D86123	Not geminivirus		EU743601	Not geminivirus		HG934805	alphasatellites		EF527823	Begomovirus
AF416374	Not geminivirus		KT901887	Not geminivirus		HG934807	alphasatellites		EF534708	Begomovirus
KC771548	Not geminivirus		KC979061	Not geminivirus		HG934808	alphasatellites		EF536859	Mastrevirus
JQ234922	Not geminivirus		KU048782	Not geminivirus		HG934811	alphasatellites		EF536860	Mastrevirus
KR824950	Not geminivirus		JX430798	Not geminivirus		HG934814	alphasatellites		EF536861	Mastrevirus
CNU16705	Not geminivirus		JQ773426	Not geminivirus		HG934815	alphasatellites		EF536862	Mastrevirus
KX650851	Not geminivirus		EU031486	Not geminivirus		HG934817	alphasatellites		EF536863	Mastrevirus
KY473826	Not geminivirus		AJ011933	Not geminivirus		HG934818	alphasatellites		EF536864	Mastrevirus
KY555510	Not geminivirus		KY848028	Not geminivirus		HG934819	alphasatellites		EF536865	Mastrevirus
KM607024	Not geminivirus		AF416556	Not geminivirus		HG934820	alphasatellites		EF536866	Mastrevirus
JF898810	Not geminivirus		PSU83332	Not geminivirus		HG934822	alphasatellites		EF536867	Mastrevirus
KM607055	Not geminivirus		EU908849	Not geminivirus		HG934823	alphasatellites		EF536868	Mastrevirus
KR014107	Not geminivirus		JN083841	Not geminivirus		HG934824	alphasatellites		EF536869	Mastrevirus
KF545106	Not geminivirus		KY847960	Not geminivirus		HG934825	alphasatellites		EF536870	Mastrevirus
KM607811	Not geminivirus		KF494221	Not geminivirus		HG969289	alphasatellites		EF536871	Mastrevirus
KT033013	Not geminivirus		HM125562	Not geminivirus		HG969294	alphasatellites		EF536872	Mastrevirus
LF713972	Not geminivirus		KX084711	Not geminivirus		HG969295	alphasatellites		EF536873	Mastrevirus
JN836954	Not geminivirus		JN204350	Not geminivirus		HM003778	Begomovirus		EF536874	Mastrevirus
AM944574	Not geminivirus		JF273465	Not geminivirus		HM003779	Begomovirus		EF536875	Mastrevirus
KJ660073	Not geminivirus		KP710874	Not geminivirus		HM007096	Begomovirus		EF536876	Mastrevirus
JN555602	Not geminivirus		KF710781	Not geminivirus		HM007106	Begomovirus		EF536877	Mastrevirus
KY310588	Not geminivirus		KX819239	Not geminivirus		HM007121	Begomovirus		EF536878	Mastrevirus
FJ746802	Not geminivirus		FJ494856	Not geminivirus		HM122238	Mastrevirus		EF536879	Mastrevirus
KM607743	Not geminivirus		CS493961	Not geminivirus		HM140368	Begomovirus		EF536880	Mastrevirus
AF404074	Not geminivirus		JF446901	Not geminivirus		HM143914	Begomovirus		EF536881	Mastrevirus
EU419584	Not geminivirus		KM607694	Not geminivirus		HM149260	Begomovirus		EF536882	Mastrevirus
KU240103	Not geminivirus		KM607464	Not geminivirus		HM163576	Begomovirus		EF536883	Mastrevirus
KC243095	Not geminivirus		KJ956799	Not geminivirus		HM163577	Begomovirus		EF536884	Mastrevirus
KJ152153	Not geminivirus		KF710628	Not geminivirus		HM164545	Begomovirus		EF536885	Mastrevirus
KM607257	Not geminivirus		KC466374	Not geminivirus		HM164547	Begomovirus		EF536886	Mastrevirus
JF898798	Not geminivirus		KP765431	Not geminivirus		HM230683	Begomovirus		EF537046	Begomovirus
JF957690	Not geminivirus		HQ698915	Not geminivirus		HM236368	Begomovirus		EF539831	Begomovirus
KC527752	Not geminivirus		JQ773425	Not geminivirus		HM236369	Begomovirus		EF544600	Begomovirus
AF281864	Not geminivirus		KY473686	Not geminivirus		HM236370	Begomovirus		EF544601	Begomovirus
KM214216	Not geminivirus		X04658	Not geminivirus		HM236371	Begomovirus		EF544603	Begomovirus
KM607680	Not geminivirus		JQ809258	Not geminivirus		HM357456	Begomovirus		EF547063	Mastrevirus
KX352034	Not geminivirus		AF325740	Not geminivirus		HM357458	Begomovirus		EF547064	Mastrevirus
AB701723	Not geminivirus		JN122349	Not geminivirus		HM357461	Begomovirus		EF547065	Mastrevirus
KM607370	Not geminivirus		KM355286	Not geminivirus		HM585435	Begomovirus		EF547066	Mastrevirus
KY473810	Not geminivirus		AX743564	Not geminivirus		HM585439	Begomovirus		EF547067	Mastrevirus
AJ749903	Not geminivirus		KP772685	Not geminivirus		HM585441	Begomovirus		EF547068	Mastrevirus
KP401795	Not geminivirus		KT184684	Not geminivirus		HM585443	Begomovirus		EF547069	Mastrevirus
FJ168035	Not geminivirus		AF404056	Not geminivirus		HM585445	Begomovirus		EF547070	Mastrevirus
KX787430	Not geminivirus		HQ912915	Not geminivirus		HM585446	Begomovirus		EF547071	Mastrevirus
KP114526	Not geminivirus		FJ494873	Not geminivirus		HM587709	Begomovirus		EF547072	Mastrevirus
4FYA_h	Not geminivirus		EU031477	Not geminivirus		HM626515	Begomovirus		EF547073	Mastrevirus
KF233988	Not geminivirus		EF408180	Not geminivirus		HM777508	Begomovirus		EF547074	Mastrevirus
EF521829	Not geminivirus		HM447633	Not geminivirus		HM777510	Begomovirus		EF547075	Mastrevirus
AJ564800	Not geminivirus		HQ912910	Not geminivirus		HM991146	Begomovirus		EF547076	Mastrevirus
AY297819	Not geminivirus		AY429436	Not geminivirus		HQ008338	Begomovirus		EF547077	Mastrevirus
KU936033	Not geminivirus		FJ716188	Not geminivirus		HQ009518	Begomovirus		EF547078	Mastrevirus
LP049092	Not geminivirus		KP316659	Not geminivirus		HQ113104	Mastrevirus		EF547079	Mastrevirus
AY143168	Not geminivirus		KF010583	Not geminivirus		HQ162270	Begomovirus		EF547080	Mastrevirus
DQ222053	Not geminivirus		HQ847534	Not geminivirus		HQ180391	Begomovirus		EF547081	Mastrevirus
FJ786020	Not geminivirus		DQ680751	Not geminivirus		HQ201952	Begomovirus		EF547082	Mastrevirus
BSU35769	Not geminivirus		KU821716	Not geminivirus		HQ214016	Curtovirus		EF547083	Mastrevirus
KF959856	Not geminivirus		FJ647512	Not geminivirus		HQ333138	Begomovirus		EF547084	Mastrevirus
GU825985	Not geminivirus		KY473676	Not geminivirus		HQ333144	Begomovirus		EF547085	Mastrevirus
KF007307	Not geminivirus		FJ647452	Not geminivirus		HQ343234	alphasatellites		EF547086	Mastrevirus
JQ924287	Not geminivirus		KR108828	Not geminivirus		HQ393447	Begomovirus		EF547087	Mastrevirus
GQ274035	Not geminivirus		EF192396	Not geminivirus		HQ393456	Begomovirus		EF547088	Mastrevirus
JQ807997	Not geminivirus		AY594207	Not geminivirus		HQ393473	Begomovirus		EF547089	Mastrevirus
AY226163	Not geminivirus		AM050058	Not geminivirus		HQ393477	Begomovirus		EF547090	Mastrevirus
JX083213	Not geminivirus		KM921681	Not geminivirus		HQ396465	Begomovirus		EF547091	Mastrevirus
AB044292	Not geminivirus		KJ466327	Not geminivirus		HQ407396	alphasatellites		EF547092	Mastrevirus
KY847935	Not geminivirus		EU332324	Not geminivirus		HQ443515	Becurtovirus		EF547093	Mastrevirus
KJ701427	Not geminivirus		KY593287	Not geminivirus		HQ634913	Curtovirus		EF547094	Mastrevirus
EU586126	Not geminivirus		4FY8_X	Not geminivirus		HQ728354	alphasatellites		EF547095	Mastrevirus
KP316690	Not geminivirus		AJ630356	Not geminivirus		HQ896204	Begomovirus		EF547096	Mastrevirus
KJ830761	Not geminivirus		JN050877	Not geminivirus		JF265670	Begomovirus		EF547097	Mastrevirus
KJ174690	Not geminivirus		EU365349	Not geminivirus		JF496657	Begomovirus		EF547098	Mastrevirus
JN903767	Not geminivirus		JX909290	Not geminivirus		JF508490	Mastrevirus		EF547099	Mastrevirus
KC978955	Not geminivirus		EU284744	Not geminivirus		JF681158	Begomovirus		EF547100	Mastrevirus
EF156364	Not geminivirus		KM607772	Not geminivirus		JF694461	Begomovirus		EF547101	Mastrevirus
EU358605	Not geminivirus		AM774356	Not geminivirus		JF694465	Begomovirus		EF547102	Mastrevirus
KM214331	Not geminivirus		AJ252151	Not geminivirus		JF694480	Begomovirus		EF547103	Mastrevirus
KM607797	Not geminivirus		KR108831	Not geminivirus		JF694483	Begomovirus		EF547104	Mastrevirus
GU361758	Not geminivirus		FJ494834	Not geminivirus		JF694484	Begomovirus		EF547105	Mastrevirus
AB007990	Geminivirus		HQ396791	Not geminivirus		JF694486	Begomovirus		EF547106	Mastrevirus
AB009047	Geminivirus		KF790762	Not geminivirus		JF733780	alphasatellites		EF547107	Mastrevirus
AB020781	Geminivirus		HV453775	Not geminivirus		JF756676	Begomovirus		EF547108	Mastrevirus
AB050781	Geminivirus		EU978464	Not geminivirus		JF803252	Begomovirus		EF547109	Mastrevirus
AB055009	Geminivirus		HE774733	Not geminivirus		JF803254	Begomovirus		EF547110	Mastrevirus
AB079689	Geminivirus		KY124137	Not geminivirus		JF905486	Mastrevirus		EF547111	Mastrevirus
AB079765	Geminivirus		DQ286871	Not geminivirus		JN135233	Begomovirus		EF547112	Mastrevirus
AB079766	Geminivirus		JF898812	Not geminivirus		JN135234	Begomovirus		EF547113	Mastrevirus
AB100304	Geminivirus		AB689031	Not geminivirus		JN381819	Begomovirus		EF547114	Mastrevirus
AB100305	Geminivirus		KY847996	Not geminivirus		JN411687	Begomovirus		EF547115	Mastrevirus
AB100306	Geminivirus		KC443039	Not geminivirus		JN411688	Begomovirus		EF547116	Mastrevirus
AB113651	Geminivirus		KM607122	Not geminivirus		JN419002	Begomovirus		EF547117	Mastrevirus
AB162141	Geminivirus		KM607197	Not geminivirus		JN419006	Begomovirus		EF547118	Mastrevirus
AB162142	Geminivirus		JX083169	Not geminivirus		JN419013	Begomovirus		EF547119	Mastrevirus
AB178945	Geminivirus		JN133283	Not geminivirus		JN419021	Begomovirus		EF547120	Mastrevirus
AB178946	Geminivirus		KM607229	Not geminivirus		JN564749	Begomovirus		EF547121	Mastrevirus
AB182261	Geminivirus		JX255736	Not geminivirus		JN676150	Begomovirus		EF547122	Mastrevirus
AB182263	Geminivirus		EU872276	Not geminivirus		JN680352	Begomovirus		EF547123	Mastrevirus
AB236321	Geminivirus		GU326337	Not geminivirus		JN791096	Mastrevirus		EF547124	Mastrevirus
AB236322	Geminivirus		KT339336	Not geminivirus		JN807763	Begomovirus		EF554783	Begomovirus
AB236324	Geminivirus		FJ647479	Not geminivirus		JN807765	Begomovirus		EF554784	Begomovirus
AB236325	Geminivirus		AF339741	Not geminivirus		JN809816	Begomovirus		EF577264	Begomovirus
AB236326	Geminivirus		JX912261	Not geminivirus		JN809820	Begomovirus		EF577265	Begomovirus
AB236327	Geminivirus		HM585279	Not geminivirus		JN817383	Curtovirus		EF577266	Begomovirus
AB267834	Geminivirus		KT448740	Not geminivirus		JN817517	Begomovirus		EF577267	Begomovirus
AB267835	Geminivirus		KP710875	Not geminivirus		JN848770	Begomovirus		EF585288	Begomovirus
AB287439	Geminivirus		FJ597939	Not geminivirus		JN848771	Begomovirus		EF585289	Begomovirus
AB287440	Geminivirus		JN606170	Not geminivirus		JN848772	Begomovirus		EF585290	Begomovirus
AB287441	Geminivirus		AB018616	Not geminivirus		JN848773	Begomovirus		EF585291	Begomovirus
AB287442	Geminivirus		AF404062	Not geminivirus		JN848774	Begomovirus		EF585292	Begomovirus
AB287443	Geminivirus		FJ494854	Not geminivirus		JN848775	Begomovirus		EF591125	Begomovirus
AB300463	Geminivirus		DI206839	Not geminivirus		JN848776	Begomovirus		EF591629	Begomovirus
AB306314	Geminivirus		KU048796	Not geminivirus		JN989415	Mastrevirus		EF620534	Begomovirus
AB307731	Geminivirus		KF545115	Not geminivirus		JN989416	Mastrevirus		EF620535	Begomovirus
AB307732	Geminivirus		KP015786	Not geminivirus		JN989420	Mastrevirus		EF620536	Begomovirus
AB308071	Geminivirus		KF876037	Not geminivirus		JN989426	Mastrevirus		EF645647	Begomovirus
AB377111	Geminivirus		KT992086	Not geminivirus		JN989439	Mastrevirus		EU021216	Begomovirus
AB377113	Geminivirus		AF404049	Not geminivirus		JQ041697	alphasatellites		EU024118	Begomovirus
AB433786	Geminivirus		JN165122	Not geminivirus		JQ322970	alphasatellites		EU031444	Begomovirus
AB433979	Geminivirus		EU934028	Not geminivirus		JQ361910	Mastrevirus		EU081883	betasatellites
AF007881	Geminivirus		KJ476864	Not geminivirus		JQ407224	Begomovirus		EU085423	Begomovirus
AF012300	Geminivirus		KT448779	Not geminivirus		JQ624879	Mastrevirus		EU086591	Begomovirus
AF012301	Geminivirus		KP316857	Not geminivirus		JQ647455	Mastrevirus		EU126825	betasatellites
AF014881	Geminivirus		JX170762	Not geminivirus		JQ707943	Becurtovirus		EU126826	betasatellites
AF029217	Geminivirus		HM188510	Not geminivirus		JQ707944	Becurtovirus		EU143745	Begomovirus
AF039031	Geminivirus		DL262652	Not geminivirus		JQ707945	Becurtovirus		EU152254	Mastrevirus
AF039032	Geminivirus		Y12433	Not geminivirus		JQ707946	Becurtovirus		EU152255	Mastrevirus
AF039841	Geminivirus		AB704411	Not geminivirus		JQ707947	Becurtovirus		EU152256	Mastrevirus
AF049336	Geminivirus		AM941664	Not geminivirus		JQ707948	Becurtovirus		EU152257	Mastrevirus
AF068636	Geminivirus		KP316894	Not geminivirus		JQ707949	Becurtovirus		EU152258	Mastrevirus
AF072672	Geminivirus		DQ115590	Not geminivirus		JQ707950	Becurtovirus		EU152259	Mastrevirus
AF084006	Geminivirus		EU031466	Not geminivirus		JQ707951	Becurtovirus		EU152260	Mastrevirus
AF101476	Geminivirus		KM214296	Not geminivirus		JQ714137	Begomovirus		EU152261	Mastrevirus
AF101478	Geminivirus		AF515825	Not geminivirus		JQ742019	Turncurtovirus		EU188922	betasatellites
AF104036	Geminivirus		AJ968514	Not geminivirus		JQ743486	Begomovirus		EU189150	Begomovirus
AF110189	Geminivirus		E03048	Not geminivirus		JQ793786	Begomovirus		EU194914	Begomovirus
AF110190	Geminivirus		EF026076	Not geminivirus		JQ804985	Begomovirus		EU224261	Mastrevirus
AF112352	Geminivirus		AX685141	Not geminivirus		JQ821386	Begomovirus		EU224262	Mastrevirus
AF112353	Geminivirus		EU862231	Not geminivirus		JQ821387	Begomovirus		EU224263	Mastrevirus
AF112354	Geminivirus		JF781586	Not geminivirus		JQ866297	Begomovirus		EU244913	Mastrevirus
AF112355	Geminivirus		AF404042	Not geminivirus		JQ867093	Begomovirus		EU249457	Begomovirus
AF126804	Geminivirus		AF332868	Not geminivirus		JQ897969	Begomovirus		EU249458	Begomovirus
AF130415	Geminivirus		AH009203	Not geminivirus		JQ948051	Mastrevirus		EU267799	Begomovirus
AF134484	Geminivirus		DQ269981	Not geminivirus		JQ948052	Mastrevirus		EU285590	betasatellites
AF139168	Geminivirus		KP316824	Not geminivirus		JQ948069	Mastrevirus		EU286797	Begomovirus
AF149227	Geminivirus		JN190431	Not geminivirus		JQ948087	Mastrevirus		EU286798	Begomovirus
AF155064	Geminivirus		FJ746806	Not geminivirus		JQ948088	Mastrevirus		EU286799	betasatellites
AF165098	Geminivirus		JN222362	Not geminivirus		JQ948091	Mastrevirus		EU309045	Begomovirus
AF170101	Geminivirus		JX433020	Not geminivirus		JQ954859	Begomovirus		EU309693	Begomovirus
AF188481	Geminivirus		AM072682	Not geminivirus		JX025358	Begomovirus		EU310406	Begomovirus
AF189018	Geminivirus		AB183262	Not geminivirus		JX082259	Becurtovirus		EU339938	Begomovirus
AF195782	Geminivirus		HQ912906	Not geminivirus		JX094280	Capulavirus		EU339939	Begomovirus
AF206674	Geminivirus		KM607049	Not geminivirus		JX131633	Becurtovirus		EU365614	Begomovirus
AF239159	Geminivirus		AF404047	Not geminivirus		JX131634	Becurtovirus		EU365615	Begomovirus
AF241479	Geminivirus		KY985463	Not geminivirus		JX162595	Begomovirus		EU365617	Begomovirus
AF256200	Geminivirus		KM052620	Not geminivirus		JX183091	alphasatellites		EU365618	Begomovirus
AF260241	Geminivirus		KC527810	Not geminivirus		JX183732	Begomovirus		EU365619	Begomovirus
AF261885	Geminivirus		GU187895	Not geminivirus		JX262389	alphasatellites		EU365620	Begomovirus
AF271234	Geminivirus		AX150205	Not geminivirus		JX415187	Begomovirus		EU365686	Begomovirus
AF274349	Geminivirus		KY783317	Not geminivirus		JX416174	Begomovirus		EU366903	Begomovirus
AF291705	Geminivirus		KP316880	Not geminivirus		JX458087	Becurtovirus		EU368372	Begomovirus
AF291706	Geminivirus		AJ783420	Not geminivirus		JX473582	Begomovirus		EU384570	Begomovirus
AF295401	Geminivirus		KY473807	Not geminivirus		JX487184	Curtovirus		EU384571	Begomovirus
AF307861	Geminivirus		FJ771019	Not geminivirus		JX569789	alphasatellites		EU384572	Begomovirus
AF311734	Geminivirus		AB523788	Not geminivirus		JX570736	alphasatellites		EU384573	Begomovirus
AF314144	Geminivirus		KT033036	Not geminivirus		JX827487	Begomovirus		EU384574	Begomovirus
AF314531	Geminivirus		KY618796	Not geminivirus		JX827488	Begomovirus		EU384576	Begomovirus
AF325497	Geminivirus		AY686725	Not geminivirus		JX857691	Begomovirus		EU384577	Begomovirus
AF325498	Geminivirus		KM607566	Not geminivirus		JX857693	Begomovirus		EU384579	betasatellites
AF326775	Geminivirus		AF494510	Not geminivirus		JX863081	Begomovirus		EU384580	betasatellites
AF327436	Geminivirus		AF390545	Not geminivirus		JX871380	Begomovirus		EU384581	betasatellites
AF327559	Geminivirus		AJ001849	Not geminivirus		JX871383	Begomovirus		EU384582	betasatellites
AF329889	Geminivirus		EU155203	Not geminivirus		JX871385	Begomovirus		EU384583	betasatellites
AF336806	Geminivirus		KF545100	Not geminivirus		JX912248	Becurtovirus		EU384584	betasatellites
AF363011	Geminivirus		KP316779	Not geminivirus		JX913532	alphasatellites		EU384585	betasatellites
AF379637	Geminivirus		KY593282	Not geminivirus		JX945569	Becurtovirus		EU384586	betasatellites
AF397215	Geminivirus		KJ513018	Not geminivirus		JX945570	Becurtovirus		EU384587	betasatellites
AF397217	Geminivirus		DQ680696	Not geminivirus		JX945571	Becurtovirus		EU384588	betasatellites
AF408199	Geminivirus		KM607766	Not geminivirus		JX945572	Becurtovirus		EU384589	betasatellites
AF414287	Geminivirus		KP019201	Not geminivirus		JX966233	Becurtovirus		EU384590	betasatellites
AF416741	Geminivirus		AM183116	Not geminivirus		KC108893	Turncurtovirus		EU384591	betasatellites
AF416742	Geminivirus		DQ371475	Not geminivirus		KC108894	Turncurtovirus		EU384592	betasatellites
AF421552	Geminivirus		FJ490174	Not geminivirus		KC108895	Turncurtovirus		EU384596	betasatellites
AF421553	Geminivirus		JN204359	Not geminivirus		KC108896	Turncurtovirus		EU384597	betasatellites
AF440790	Geminivirus		KM373214	Not geminivirus		KC108897	Turncurtovirus		EU384598	betasatellites
AF449192	Geminivirus		KY883329	Not geminivirus		KC108898	Turncurtovirus		EU384599	betasatellites
AF449193	Geminivirus		EF470242	Not geminivirus		KC108899	Turncurtovirus		EU384600	betasatellites
AF480940	Geminivirus		AF459002	Not geminivirus		KC108900	Turncurtovirus		EU384601	betasatellites
AF480941	Geminivirus		JC518262	Not geminivirus		KC108901	Turncurtovirus		EU384602	betasatellites
AF490004	Geminivirus		KP316756	Not geminivirus		KC108902	Turncurtovirus		EU384603	betasatellites
AF491306	Geminivirus		DQ023312	Not geminivirus		KC108903	Turncurtovirus		EU384604	betasatellites
AF509739	Geminivirus		KM607256	Not geminivirus		KC108904	Turncurtovirus		EU384605	betasatellites
AF509740	Geminivirus		KM355269	Not geminivirus		KC108905	Turncurtovirus		EU384606	alphasatellites
AF511528	Geminivirus		JA810284	Not geminivirus		KC108906	Turncurtovirus		EU384607	alphasatellites
AF511529	Geminivirus		KY848025	Not geminivirus		KC149938	Begomovirus		EU384609	alphasatellites
AJ002447	Geminivirus		KT315726	Not geminivirus		KC153490	Begomovirus		EU384610	alphasatellites
AJ002451	Geminivirus		JN192424	Not geminivirus		KC172826	Begomovirus		EU384611	alphasatellites
AJ002452	Geminivirus		KU255784	Not geminivirus		KC176780	Begomovirus		EU384613	alphasatellites
AJ005964	Geminivirus		JX994211	Not geminivirus		KC196077	Begomovirus		EU384615	alphasatellites
AJ005966	Geminivirus		KY847940	Not geminivirus		KC305094	alphasatellites		EU384616	alphasatellites
AJ005968	Geminivirus		AY803277	Not geminivirus		KC305096	alphasatellites		EU384617	alphasatellites
AJ006460	Geminivirus		KM214253	Not geminivirus		KC426927	Begomovirus		EU384622	alphasatellites
AJ132187	Geminivirus		KY555470	Not geminivirus		KC426928	Begomovirus		EU384623	alphasatellites
AJ132430	Geminivirus		LC066415	Not geminivirus		KC427993	Graglovirus		EU384624	alphasatellites
AJ132548	Geminivirus		KF600739	Not geminivirus		KC427995	Graglovirus		EU384628	alphasatellites
AJ132711	Geminivirus		AF237963	Not geminivirus		KC430935	Begomovirus		EU384635	alphasatellites
AJ223191	Geminivirus		KY473857	Not geminivirus		KC430936	Begomovirus		EU384636	alphasatellites
AJ245652	Geminivirus		KC527780	Not geminivirus		KC465466	Begomovirus		EU384638	alphasatellites
AJ245653	Geminivirus		KJ013508	Not geminivirus		KC488316	Begomovirus		EU384639	alphasatellites
AJ252072	Geminivirus		KJ725346	Not geminivirus		KC577540	Begomovirus		EU384641	alphasatellites
AJ291601	Geminivirus		EU586121	Not geminivirus		KC626021	Begomovirus		EU384645	alphasatellites
AJ292769	Geminivirus		KC567920	Not geminivirus		KC677735	alphasatellites		EU384646	alphasatellites
AJ297908	Geminivirus		FJ716193	Not geminivirus		KC677736	alphasatellites		EU384649	alphasatellites
AJ298903	Geminivirus		KF804059	Not geminivirus		KC686705	Begomovirus		EU384650	alphasatellites
AJ299443	Geminivirus		FJ746807	Not geminivirus		KC706561	Begomovirus		EU384651	alphasatellites
AJ308425	Geminivirus		AF462158	Not geminivirus		KC706615	Begomovirus		EU384656	alphasatellites
AJ314737	Geminivirus		FJ647428	Not geminivirus		KC763630	Begomovirus		EU384657	alphasatellites
AJ314738	Geminivirus		FJ773256	Not geminivirus		KC763633	alphasatellites		EU384659	alphasatellites
AJ316026	Geminivirus		KY473729	Not geminivirus		KC763634	alphasatellites		EU384662	alphasatellites
AJ316027	Geminivirus		AB541488	Not geminivirus		KC791690	Begomovirus		EU384663	alphasatellites
AJ316028	Geminivirus		FJ268746	Not geminivirus		KC791691	Begomovirus		EU431115	betasatellites
AJ316029	Geminivirus		EF466063	Not geminivirus		KC896623	Graglovirus		EU431116	Begomovirus
AJ316030	Geminivirus		KP744993	Not geminivirus		KC896624	Graglovirus		EU431117	betasatellites
AJ316031	Geminivirus		KC567940	Not geminivirus		KC896625	Graglovirus		EU432374	Begomovirus
AJ316032	Geminivirus		FJ009238	Not geminivirus		KC898543	Begomovirus		EU445692	Mastrevirus
AJ316033	Geminivirus		AJ276479	Not geminivirus		KC907406	Begomovirus		EU445693	Mastrevirus
AJ316034	Geminivirus		FJ647534	Not geminivirus		KC959931	alphasatellites		EU445694	Mastrevirus
AJ316035	Geminivirus		KX823338	Not geminivirus		KC978948	alphasatellites		EU445695	Mastrevirus
AJ316036	Geminivirus		GQ995468	Not geminivirus		KC978957	alphasatellites		EU445696	Mastrevirus
AJ316037	Geminivirus		HM233935	Not geminivirus		KC978991	alphasatellites		EU445698	Mastrevirus
AJ316038	Geminivirus		HM043813	Not geminivirus		KC979052	alphasatellites		EU445699	Mastrevirus
AJ316039	Geminivirus		JQ743337	Not geminivirus		KF137562	Graglovirus		EU479710	Begomovirus
AJ316040	Geminivirus		KP316660	Not geminivirus		KF147915	Graglovirus		EU479711	Begomovirus
AJ316041	Geminivirus		KP316688	Not geminivirus		KF147916	Graglovirus		EU482411	Begomovirus
AJ319674	Geminivirus		AJ619761	Not geminivirus		KF147917	Graglovirus		EU487008	Begomovirus
AJ319675	Geminivirus		AB074232	Not geminivirus		KF147918	Graglovirus		EU487009	Begomovirus
AJ344452	Geminivirus		AM072658	Not geminivirus		KF150142	Begomovirus		EU487026	Begomovirus
AJ416153	Geminivirus		KP401825	Not geminivirus		KF156759	Begomovirus		EU487027	Begomovirus
AJ420313	Geminivirus		HM188466	Not geminivirus		KF267445	alphasatellites		EU487028	Begomovirus
AJ420314	Geminivirus		HM188480	Not geminivirus		KF307208	Begomovirus		EU487029	Begomovirus
AJ420315	Geminivirus		GU983867	Not geminivirus		KF358470	Begomovirus		EU487030	Begomovirus
AJ420319	Geminivirus		AY532933	Not geminivirus		KF414123	Begomovirus		EU487032	Begomovirus
AJ421482	Geminivirus		LQ019682	Not geminivirus		KF429251	Begomovirus		EU487033	Begomovirus
AJ421483	Geminivirus		KY555546	Not geminivirus		KF471038	alphasatellites		EU487034	Begomovirus
AJ421484	Geminivirus		KF435146	Not geminivirus		KF471041	alphasatellites		EU487035	Begomovirus
AJ421485	Geminivirus		KF007315	Not geminivirus		KF471042	alphasatellites		EU487036	Begomovirus
AJ421619	Geminivirus		DQ286875	Not geminivirus		KF471046	alphasatellites		EU487037	Begomovirus
AJ421620	Geminivirus		AJ968426	Not geminivirus		KF471047	alphasatellites		EU487038	Begomovirus
AJ421621	Geminivirus		AF197547	Not geminivirus		KF471049	alphasatellites		EU487039	Begomovirus
AJ421622	Geminivirus		EU332309	Not geminivirus		KF471050	alphasatellites		EU487040	Begomovirus
AJ421623	Geminivirus		KJ872494	Not geminivirus		KF471052	alphasatellites		EU487042	Begomovirus
AJ421642	Geminivirus		AB246773	Not geminivirus		KF471056	alphasatellites		EU487043	Begomovirus
AJ422132	Geminivirus		HQ128706	Not geminivirus		KF551592	Begomovirus		EU487044	Begomovirus
AJ436992	Geminivirus		KM607202	Not geminivirus		KF584011	alphasatellites		EU487047	Begomovirus
AJ437618	Geminivirus		KX650856	Not geminivirus		KF584013	alphasatellites		EU487048	Begomovirus
AJ438936	Geminivirus		KC345608	Not geminivirus		KF660223	Begomovirus		EU523045	Begomovirus
AJ438937	Geminivirus		KU535581	Not geminivirus		KF663698	Begomovirus		EU523046	Begomovirus
AJ438938	Geminivirus		NILMOCP	Not geminivirus		KF670648	alphasatellites		EU541489	Mastrevirus
AJ438939	Geminivirus		DQ221212	Not geminivirus		KF670650	alphasatellites		EU547681	Begomovirus
AJ457818	Geminivirus		KP876495	Not geminivirus		KF670651	alphasatellites		EU547682	Begomovirus
AJ457819	Geminivirus		KP710864	Not geminivirus		KF670654	alphasatellites		EU547683	Begomovirus
AJ457820	Geminivirus		Y09347	Not geminivirus		KF670655	alphasatellites		EU557374	betasatellites
AJ457821	Geminivirus		FJ640972	Not geminivirus		KF670657	alphasatellites		EU557375	betasatellites
AJ457822	Geminivirus		KT000354	Not geminivirus		KF670658	alphasatellites		EU561236	Begomovirus
AJ457985	Geminivirus		KP316718	Not geminivirus		KF670660	alphasatellites		EU561237	Begomovirus
AJ488768	Geminivirus		AY186615	Not geminivirus		KF670664	alphasatellites		EU573713	betasatellites
AJ495812	Geminivirus		AY456136	Not geminivirus		KF670665	alphasatellites		EU573714	Begomovirus
AJ496286	Geminivirus		TASCG	Not geminivirus		KF670666	alphasatellites		EU573715	Begomovirus
AJ506791	Geminivirus		KP083185	Not geminivirus		KF670667	alphasatellites		EU582020	betasatellites
AJ507777	Geminivirus		JF446913	Not geminivirus		KF670671	alphasatellites		EU589450	alphasatellites
AJ508783	Geminivirus		EU559704	Not geminivirus		KF670674	alphasatellites		EU604296	betasatellites
AJ508784	Geminivirus		KY473742	Not geminivirus		KF670678	alphasatellites		EU628564	Mastrevirus
AJ512761	Geminivirus		KY848053	Not geminivirus		KF670681	alphasatellites		EU628565	Mastrevirus
AJ512963	Geminivirus		DQ680763	Not geminivirus		KF670682	alphasatellites		EU628566	Mastrevirus
AJ536621	Geminivirus		FJ620510	Not geminivirus		KF723258	Begomovirus		EU628567	Mastrevirus
AJ536622	Geminivirus		FJ463044	Not geminivirus		KF723261	Begomovirus		EU628568	Mastrevirus
AJ536623	Geminivirus		EF442780	Not geminivirus		KJ466050	alphasatellites		EU628569	Mastrevirus
AJ536624	Geminivirus		HM640931	Not geminivirus		KJ843307	alphasatellites		EU628570	Mastrevirus
AJ536625	Geminivirus		GQ995465	Not geminivirus		KJ939346	alphasatellites		EU628571	Mastrevirus
AJ536626	Geminivirus		KU935732	Not geminivirus		KM070825	alphasatellites		EU628572	Mastrevirus
AJ536627	Geminivirus		KM607253	Not geminivirus		KM103523	alphasatellites		EU628573	Mastrevirus
AJ542489	Geminivirus		KF318340	Not geminivirus		KM103525	alphasatellites		EU628574	Mastrevirus
AJ542490	Geminivirus		KC143290	Not geminivirus		KM108329	alphasatellites		EU628575	Mastrevirus
AJ542491	Geminivirus		KC466377	Not geminivirus		KM923999	alphasatellites		EU628576	Mastrevirus
AJ542493	Geminivirus		HM188525	Not geminivirus		KP221559	Graglovirus		EU628577	Mastrevirus
AJ542495	Geminivirus		KT448781	Not geminivirus		KR068484	alphasatellites		EU628578	Mastrevirus
AJ542497	Geminivirus		KP316747	Not geminivirus		KR612274	alphasatellites		EU628579	Mastrevirus
AJ542498	Geminivirus		AB368498	Not geminivirus		KR816011	alphasatellites		EU628580	Mastrevirus
AJ542499	Geminivirus		LC093169	Not geminivirus		KR816012	alphasatellites		EU628581	Mastrevirus
AJ542539	Geminivirus		EF076834	Not geminivirus		KR816013	alphasatellites		EU628582	Mastrevirus
AJ543430	Geminivirus		CNU16703	Not geminivirus		KR816014	alphasatellites		EU628583	Mastrevirus
AJ557441	Geminivirus		EU131159	Not geminivirus		KR816016	alphasatellites		EU628584	Mastrevirus
AJ557450	Geminivirus		KC137258	Not geminivirus		KR816017	alphasatellites		EU628585	Mastrevirus
AJ557451	Geminivirus		FN563995	Not geminivirus		KT099170	alphasatellites		EU628586	Mastrevirus
AJ557453	Geminivirus		KY473671	Not geminivirus		KT099172	alphasatellites		EU628587	Mastrevirus
AJ557454	Geminivirus		GU825988	Not geminivirus		KT099175	alphasatellites		EU628588	Mastrevirus
AJ558116	Geminivirus		KU759883	Not geminivirus		KT099176	alphasatellites		EU628589	Mastrevirus
AJ558117	Geminivirus		KP316770	Not geminivirus		KT214350	Capulavirus		EU628590	Mastrevirus
AJ558118	Geminivirus		JN606206	Not geminivirus		KT214351	Capulavirus		EU628591	Mastrevirus
AJ558119	Geminivirus		KY847951	Not geminivirus		KT214352	Capulavirus		EU628592	Mastrevirus
AJ558125	Geminivirus		JF273466	Not geminivirus		KT214353	Capulavirus		EU628593	Mastrevirus
AJ566746	Geminivirus		LC276941	Not geminivirus		KT214354	Capulavirus		EU628594	Mastrevirus
AJ566747	Geminivirus		KT901905	Not geminivirus		KT214355	Capulavirus		EU628595	Mastrevirus
AJ566748	Geminivirus		KP401784	Not geminivirus		KT214356	Capulavirus		EU628596	Mastrevirus
AJ566749	Geminivirus		FJ746759	Not geminivirus		KT214357	Capulavirus		EU628598	Mastrevirus
AJ575819	Geminivirus		KR017710	Not geminivirus		KT214358	Capulavirus		EU628599	Mastrevirus
AJ577395	Geminivirus		DQ222055	Not geminivirus		KT214359	Capulavirus		EU628600	Mastrevirus
AJ579307	Geminivirus		AF268597	Not geminivirus		KT214360	Capulavirus		EU628601	Mastrevirus
AJ579308	Geminivirus		AJ238752	Not geminivirus		KT214361	Capulavirus		EU628602	Mastrevirus
AJ579352	Geminivirus		JF898805	Not geminivirus		KT214363	Capulavirus		EU628603	Mastrevirus
AJ579353	Geminivirus		KM214307	Not geminivirus		KT214364	Capulavirus		EU628604	Mastrevirus
AJ579354	Geminivirus		FJ859741	Not geminivirus		KT214366	Capulavirus		EU628605	Mastrevirus
AJ579358	Geminivirus		KJ810547	Not geminivirus		KT214369	Capulavirus		EU628606	Mastrevirus
AJ586885	Geminivirus		AY187268	Not geminivirus		KT214371	Capulavirus		EU628607	Mastrevirus
AJ608286	Geminivirus		KF318351	Not geminivirus		KT214373	Capulavirus		EU628608	Mastrevirus
AJ704578	Geminivirus		JN192419	Not geminivirus		KT214374	Capulavirus		EU628609	Mastrevirus
AJ704579	Geminivirus		AF522296	Not geminivirus		KT214375	Capulavirus		EU628610	Mastrevirus
AJ704603	Geminivirus		JF446892	Not geminivirus		KT214377	Capulavirus		EU628611	Mastrevirus
AJ704605	Geminivirus		EF466081	Not geminivirus		KT214378	Capulavirus		EU628612	Mastrevirus
AJ704606	Geminivirus		DI206834	Not geminivirus		KT214379	Capulavirus		EU628613	Mastrevirus
AJ704607	Geminivirus		KY555499	Not geminivirus		KT214380	Capulavirus		EU628614	Mastrevirus
AJ704608	Geminivirus		EU031481	Not geminivirus		KT214385	Capulavirus		EU628615	Mastrevirus
AJ704609	Geminivirus		AB469886	Not geminivirus		KT214386	Capulavirus		EU628616	Mastrevirus
AJ704610	Geminivirus		EF189147	Not geminivirus		KT214387	Capulavirus		EU628617	Mastrevirus
AJ704611	Geminivirus		KY848035	Not geminivirus		KT214388	Capulavirus		EU628618	Mastrevirus
AJ704612	Geminivirus		JQ911608	Not geminivirus		KT214389	Capulavirus		EU628619	Mastrevirus
AJ704613	Geminivirus		KU382448	Not geminivirus		KT228319	alphasatellites		EU628620	Mastrevirus
AJ704614	Geminivirus		AY776335	Not geminivirus		KT228320	alphasatellites		EU628621	Mastrevirus
AJ704615	Geminivirus		AM072687	Not geminivirus		KT390415	alphasatellites		EU628622	Mastrevirus
AJ704616	Geminivirus		JF957681	Not geminivirus		KT390419	alphasatellites		EU628623	Mastrevirus
AJ704617	Geminivirus		GQ379224	Not geminivirus		KT390421	alphasatellites		EU628624	Mastrevirus
AJ704618	Geminivirus		FJ716200	Not geminivirus		KT390422	alphasatellites		EU628625	Mastrevirus
AJ704942	Geminivirus		EF494677	Not geminivirus		KT390423	alphasatellites		EU628627	Mastrevirus
AJ704949	Geminivirus		FJ746841	Not geminivirus		KT390424	alphasatellites		EU628628	Mastrevirus
AJ704965	Geminivirus		AF148945	Not geminivirus		KT390425	alphasatellites		EU628630	Mastrevirus
AJ717542	Geminivirus		EU215797	Not geminivirus		KT390426	alphasatellites		EU628632	Mastrevirus
AJ717562	Geminivirus		JQ686718	Not geminivirus		KT390429	alphasatellites		EU628633	Mastrevirus
AJ717580	Geminivirus		AB461854	Not geminivirus		KT390431	alphasatellites		EU628634	Mastrevirus
AJ744881	Geminivirus		KX084710	Not geminivirus		KT390434	alphasatellites		EU628635	Mastrevirus
AJ744882	Geminivirus		KX352170	Not geminivirus		KT390436	alphasatellites		EU628636	Mastrevirus
AJ781297	Geminivirus		KM607823	Not geminivirus		KT390437	alphasatellites		EU628637	Mastrevirus
AJ781298	Geminivirus		EU377673	Not geminivirus		KT948075	alphasatellites		EU628640	Mastrevirus
AJ781299	Geminivirus		KM607017	Not geminivirus		KU198366	alphasatellites		EU628642	Mastrevirus
AJ781300	Geminivirus		EU888594	Not geminivirus		KU564247	Graglovirus		EU628644	Mastrevirus
AJ781301	Geminivirus		FN563983	Not geminivirus		KU564248	Graglovirus		EU628645	Mastrevirus
AJ783960	Geminivirus		JF446935	Not geminivirus		KU564249	Graglovirus		EU636712	Begomovirus
AJ786711	Geminivirus		AB194785	Not geminivirus		KU564250	Graglovirus		EU685318	Begomovirus
AJ786712	Geminivirus		KY847978	Not geminivirus		KU564255	Graglovirus		EU685319	Begomovirus
AJ810093	Geminivirus		AJ968506	Not geminivirus		KU564256	Graglovirus		EU685320	Begomovirus
AJ810094	Geminivirus		GQ903772	Not geminivirus		KX599187	alphasatellites		EU685321	Begomovirus
AJ810095	Geminivirus		FJ974086	Not geminivirus		KX759649	alphasatellites		EU685322	Begomovirus
AJ810156	Geminivirus		AB701690	Not geminivirus		LC010783	alphasatellites		EU685323	Begomovirus
AJ851005	Geminivirus		Y13463	Not geminivirus		LC010784	alphasatellites		EU685324	Begomovirus
AJ865338	Geminivirus		KX008598	Not geminivirus		LC010785	alphasatellites		EU685325	Begomovirus
AJ865339	Geminivirus		FJ746827	Not geminivirus		LC094155	alphasatellites		EU685326	Begomovirus
AJ865340	Geminivirus		HM188464	Not geminivirus		LC094156	alphasatellites		EU685328	Begomovirus
AJ867554	Geminivirus		KC527745	Not geminivirus		LC094158	alphasatellites		EU727086	Begomovirus
AJ875157	Geminivirus		KU507602	Not geminivirus		LN713483	alphasatellites		EU727087	betasatellites
AJ875158	Geminivirus		JN606200	Not geminivirus		LN713484	alphasatellites		EU727088	betasatellites
AJ875159	Geminivirus		KP401809	Not geminivirus		LN713487	alphasatellites		EU734831	Begomovirus
AJ876550	Geminivirus		KM114897	Not geminivirus		LN713489	alphasatellites		EU734832	Begomovirus
AJ888447	Geminivirus		EU410955	Not geminivirus		LN713490	alphasatellites		EU740969	Begomovirus
AJ888450	Geminivirus		KM607567	Not geminivirus		LN713492	alphasatellites		EU822321	Begomovirus
AJ888451	Geminivirus		JN165108	Not geminivirus		LN713493	alphasatellites		EU822322	Begomovirus
AJ888454	Geminivirus		JA396671	Not geminivirus		LN713496	alphasatellites		EU825205	betasatellites
AJ965539	Geminivirus		KT779206	Not geminivirus		LN713497	alphasatellites		EU825206	betasatellites
AJ965541	Geminivirus		KM607740	Not geminivirus		LN713499	alphasatellites		EU839576	Begomovirus
AJ966244	Geminivirus		AB576049	Not geminivirus		LN713500	alphasatellites		EU839577	Begomovirus
AJ967003	Geminivirus		AF254924	Not geminivirus		LN845921	alphasatellites		EU839578	Begomovirus
AJ971257	Geminivirus		GU085262	Not geminivirus		LN845923	alphasatellites		EU839579	Begomovirus
AJ971258	Geminivirus		KP744987	Not geminivirus		LN845924	alphasatellites		EU847239	betasatellites
AJ971259	Geminivirus		KC979038	Not geminivirus		LN845925	alphasatellites		EU847739	Begomovirus
AJ971260	Geminivirus		AY488137	Not geminivirus		LN874295	alphasatellites		EU847740	Begomovirus
AJ971261	Geminivirus		KM607038	Not geminivirus		LN874296	alphasatellites		EU856364	Begomovirus
AJ971262	Geminivirus		KM882644	Not geminivirus		LN874299	alphasatellites		EU856365	Begomovirus
AJ971264	Geminivirus		AB074207	Not geminivirus		LN874300	alphasatellites		EU856366	Begomovirus
AJ971331	Geminivirus		LN624753	Not geminivirus		LN874302	alphasatellites		EU862324	betasatellites
AJ971332	Geminivirus		AF213490	Not geminivirus		LN874305	alphasatellites		EU862815	betasatellites
AJ971333	Geminivirus		AY226161	Not geminivirus		LN874306	alphasatellites		EU862816	betasatellites
AJ971334	Geminivirus		AY690621	Not geminivirus		LN874307	alphasatellites		EU867513	Begomovirus
AJ971335	Geminivirus		KU687082	Not geminivirus		LN874309	alphasatellites		EU874386	Begomovirus
AJ971336	Geminivirus		S67442	Not geminivirus		LN874310	alphasatellites		EU880231	betasatellites
AJ971459	Geminivirus		AM503370	Not geminivirus		LN880827	alphasatellites		EU880232	betasatellites
AJ971460	Geminivirus		HQ727547	Not geminivirus		LN880828	alphasatellites		EU880233	betasatellites
AJ971461	Geminivirus		KM214251	Not geminivirus		LT615040	alphasatellites		EU908733	Begomovirus
AJ971462	Geminivirus		LC066487	Not geminivirus		LT615042	alphasatellites		EU908734	Begomovirus
AJ971463	Geminivirus		KM822705	Not geminivirus		LT615043	alphasatellites		EU910140	Begomovirus
AJ971695	Geminivirus		JQ034350	Not geminivirus		S53251	Begomovirus		EU914819	Begomovirus
AJ971696	Geminivirus		JN165134	Not geminivirus		SCU16731	alphasatellites		EU939533	Begomovirus
AJ971697	Geminivirus		JN133284	Not geminivirus		SGU77963	Begomovirus		FB670950	Begomovirus
AJ971698	Geminivirus		KM607552	Not geminivirus		X15656	Begomovirus		FJ011671	Begomovirus
AJ971699	Geminivirus		DQ680738	Not geminivirus		X15983	Begomovirus		FJ011673	Begomovirus
AJ971700	Geminivirus		AJ968493	Not geminivirus		X15984	Begomovirus		FJ012358	Begomovirus
AJ971701	Geminivirus		FJ647526	Not geminivirus		X60168	Mastrevirus		FJ015062	Begomovirus
AJ971702	Geminivirus		AY735992	Not geminivirus		X61153	Begomovirus		FJ151200	Begomovirus
AJ971703	Geminivirus		KT901917	Not geminivirus		X63015	Begomovirus		FJ159262	Begomovirus
AJ971704	Geminivirus		AJ968449	Not geminivirus		X63016	Begomovirus		FJ159263	Begomovirus
AJ971705	Geminivirus		DQ450682	Not geminivirus		X70418	Begomovirus		FJ159264	Begomovirus
AJ971706	Geminivirus		KX008575	Not geminivirus		X70419	Begomovirus		FJ159265	Begomovirus
AJ971707	Geminivirus		KY473641	Not geminivirus		X76319	Begomovirus		FJ159266	Begomovirus
AJ971708	Geminivirus		KC527784	Not geminivirus		X80879	alphasatellites		FJ159267	Begomovirus
AJ971709	Geminivirus		AF447787	Not geminivirus		X84735	Topocuvirus		FJ159268	Begomovirus
AJ971710	Geminivirus		KM607020	Not geminivirus		X97203	Curtovirus		FJ159270	Begomovirus
AM040732	Geminivirus		HQ316637	Not geminivirus		X99550	Begomovirus		FJ159271	Begomovirus
AM048833	Geminivirus		KJ125477	Not geminivirus		X99551	Begomovirus		FJ159272	betasatellites
AM048834	Geminivirus		4FY4_I	Not geminivirus		Y00514	Mastrevirus		FJ159273	betasatellites
AM048835	Geminivirus		AB679206	Not geminivirus		Y11023	Mastrevirus		FJ159274	betasatellites
AM048836	Geminivirus		KF545116	Not geminivirus		Y11099	Begomovirus		FJ159275	betasatellites
AM048837	Geminivirus		KF007272	Not geminivirus		Y11100	Begomovirus		FJ176236	Begomovirus
AM050143	Geminivirus		GQ853460	Not geminivirus		Y14874	Begomovirus		FJ176701	Begomovirus
AM050556	Geminivirus		KM607704	Not geminivirus		Y14875	Begomovirus		FJ177031	Begomovirus
AM050557	Geminivirus		AY937191	Not geminivirus		Y15934	Begomovirus		FJ179370	Begomovirus
AM050730	Geminivirus		AY494787	Not geminivirus		Z48182	Begomovirus		FJ179371	Begomovirus
AM050732	Geminivirus		KM607597	Not geminivirus					FJ179373	Begomovirus
AM050733	Geminivirus		EF466062	Not geminivirus					FJ187798	betasatellites
AM072289	Geminivirus		KY473744	Not geminivirus					FJ218485	Begomovirus
AM084379	Geminivirus		KC711056	Not geminivirus					FJ218486	Begomovirus
AM084380	Geminivirus		KU556609	Not geminivirus					FJ218487	Begomovirus
AM181684	Geminivirus		KY473715	Not geminivirus					FJ218489	Begomovirus
AM182232	Geminivirus		HM007162	Not geminivirus					FJ218490	Begomovirus
AM183224	Geminivirus		JN606226	Not geminivirus					FJ218491	Begomovirus
AM230643	Geminivirus		KF710659	Not geminivirus					FJ222587	Begomovirus
AM230644	Geminivirus		AF404071	Not geminivirus					FJ237615	Begomovirus
AM230645	Geminivirus		DQ680773	Not geminivirus					FJ237616	Begomovirus
AM236755	Geminivirus		KF790760	Not geminivirus					FJ237617	Begomovirus
AM236761	Geminivirus		FJ619635	Not geminivirus					FJ237618	Begomovirus
AM236762	Geminivirus		EF203675	Not geminivirus					FJ237619	Begomovirus
AM236763	Geminivirus		JN165115	Not geminivirus					FJ237620	Begomovirus
AM236764	Geminivirus		KM821771	Not geminivirus					FJ345398	Begomovirus
AM236766	Geminivirus		JF927898	Not geminivirus					FJ345399	Begomovirus
AM236767	Geminivirus		HM188453	Not geminivirus					FJ345401	Begomovirus
AM236768	Geminivirus		HE980624	Not geminivirus					FJ355946	Begomovirus
AM236769	Geminivirus		DL262654	Not geminivirus					FJ407052	Begomovirus
AM236770	Geminivirus		BLU15978	Not geminivirus					FJ439569	Begomovirus
AM236776	Geminivirus		EU288068	Not geminivirus					FJ455448	Begomovirus
AM236777	Geminivirus		KP876490	Not geminivirus					FJ468356	Begomovirus
AM236778	Geminivirus		KP407561	Not geminivirus					FJ469626	Begomovirus
AM236784	Geminivirus		JQ034348	Not geminivirus					FJ469627	Begomovirus
AM238692	Geminivirus		AB701736	Not geminivirus					FJ469628	betasatellites
AM238695	Geminivirus		KM607195	Not geminivirus					FJ469629	betasatellites
AM258978	Geminivirus		JX430799	Not geminivirus					FJ495183	Begomovirus
AM260206	Geminivirus		KP710868	Not geminivirus					FJ515274	betasatellites
AM260208	Geminivirus		U95208	Not geminivirus					FJ515747	Begomovirus
AM260465	Geminivirus		AF283103	Not geminivirus					FJ515896	Begomovirus
AM260466	Geminivirus		HQ704799	Not geminivirus					FJ515897	Begomovirus
AM260699	Geminivirus		FN543415	Not geminivirus					FJ529203	Begomovirus
AM260714	Geminivirus		EF408154	Not geminivirus					FJ538207	Begomovirus
AM260715	Geminivirus		KU240098	Not geminivirus					FJ546178	Mastrevirus
AM260716	Geminivirus		KT901857	Not geminivirus					FJ546179	Mastrevirus
AM260717	Geminivirus		KT184677	Not geminivirus					FJ546180	Mastrevirus
AM260718	Geminivirus		KT901927	Not geminivirus					FJ546181	Mastrevirus
AM260719	Geminivirus		KP334128	Not geminivirus					FJ546188	Mastrevirus
AM260720	Geminivirus		MNSVNH	Not geminivirus					FJ546189	Mastrevirus
AM260721	Geminivirus		AX354844	Not geminivirus					FJ546190	Mastrevirus
AM260722	Geminivirus		AB560862	Not geminivirus					FJ546191	Mastrevirus
AM260723	Geminivirus		KU955465	Not geminivirus					FJ546192	Mastrevirus
AM260724	Geminivirus		KP316848	Not geminivirus					FJ546193	Mastrevirus
AM260725	Geminivirus		KF545118	Not geminivirus					FJ560719	Begomovirus
AM260726	Geminivirus		KR350614	Not geminivirus					FJ561298	Begomovirus
AM260727	Geminivirus		HQ454936	Not geminivirus					FJ593630	betasatellites
AM260728	Geminivirus		KU687048	Not geminivirus					FJ600482	Begomovirus
AM260729	Geminivirus		EU665001	Not geminivirus					FJ600484	Begomovirus
AM260730	Geminivirus		KY848051	Not geminivirus					FJ607041	betasatellites
AM260731	Geminivirus		HQ291259	Not geminivirus					FJ609655	Begomovirus
AM260732	Geminivirus		MNSCGA	Not geminivirus					FJ646611	Begomovirus
AM260733	Geminivirus		KM214317	Not geminivirus					FJ660423	Begomovirus
AM260734	Geminivirus		AJ969017	Not geminivirus					FJ660424	Begomovirus
AM260735	Geminivirus		AM072691	Not geminivirus					FJ660425	Begomovirus
AM260736	Geminivirus		FJ647535	Not geminivirus					FJ660426	Begomovirus
AM279663	Geminivirus		JN165203	Not geminivirus					FJ660427	Begomovirus
AM279664	Geminivirus		AJ968521	Not geminivirus					FJ660428	Begomovirus
AM279668	Geminivirus		KY848022	Not geminivirus					FJ660429	Begomovirus
AM279670	Geminivirus		FJ647423	Not geminivirus					FJ660430	Begomovirus
AM279671	Geminivirus		GQ872151	Not geminivirus					FJ660431	Begomovirus
AM286794	Geminivirus		BSU13916	Not geminivirus					FJ660432	Begomovirus
AM296025	Geminivirus		DQ371448	Not geminivirus					FJ660433	Begomovirus
AM404179	Geminivirus		GQ853462	Not geminivirus					FJ660434	Begomovirus
AM410551	Geminivirus		KJ577250	Not geminivirus					FJ660435	Begomovirus
AM411424	Geminivirus		HQ676607	Not geminivirus					FJ660436	Begomovirus
AM421522	Geminivirus		FM208139	Not geminivirus					FJ660437	Begomovirus
AM491778	Geminivirus		CQ828121	Not geminivirus					FJ660438	Begomovirus
AM691551	Geminivirus		KF710767	Not geminivirus					FJ660439	Begomovirus
AM698010	Geminivirus		JF446930	Not geminivirus					FJ660440	Begomovirus
AM701756	Geminivirus		HQ912871	Not geminivirus					FJ660441	Begomovirus
AM701757	Geminivirus		KM607621	Not geminivirus					FJ660442	Begomovirus
AM701758	Geminivirus		KF007318	Not geminivirus					FJ660443	Begomovirus
AM701760	Geminivirus		KM215157	Not geminivirus					FJ660444	Begomovirus
AM701761	Geminivirus		EU402389	Not geminivirus					FJ665283	Begomovirus
AM701765	Geminivirus		KT339340	Not geminivirus					FJ665629	Eragrovirus
AM701768	Geminivirus		AJ009833	Not geminivirus					FJ665633	Eragrovirus
AM712436	Geminivirus		KT901898	Not geminivirus					FJ668379	Begomovirus
AM749492	Geminivirus		JX433019	Not geminivirus					FJ685620	Begomovirus
AM749493	Geminivirus		KF015293	Not geminivirus					FJ685621	Begomovirus
AM749494	Geminivirus		KC527800	Not geminivirus					FJ686693	Begomovirus
AM778959	Geminivirus		LC192457	Not geminivirus					FJ686694	Begomovirus
AM849097	Geminivirus		AB740272	Not geminivirus					FJ686695	Begomovirus
AM884015	Geminivirus		KU308684	Not geminivirus					FJ686696	Begomovirus
AM932427	Geminivirus		AF184148	Not geminivirus					FJ712189	Begomovirus
AM932428	Geminivirus		AJ968510	Not geminivirus					FJ712190	Begomovirus
AM933135	Geminivirus		DQ864455	Not geminivirus					FJ751233	Begomovirus
AM940137	Geminivirus		KF710654	Not geminivirus					FJ751234	Begomovirus
AM948961	Geminivirus		KM607166	Not geminivirus					FJ751235	Begomovirus
AM980509	Geminivirus		KP119182	Not geminivirus					FJ770370	Begomovirus
AM992534	Geminivirus		KU759876	Not geminivirus					FJ770371	betasatellites
AM999981	Geminivirus		KU048787	Not geminivirus					FJ790326	Begomovirus
AM999982	Geminivirus		HM853684	Not geminivirus					FJ790327	Begomovirus
AY044135	Geminivirus		KM204317	Not geminivirus					FJ792608	Begomovirus
AY044136	Geminivirus		EU938648	Not geminivirus					FJ807631	Begomovirus
AY044137	Geminivirus		BD409450	Not geminivirus					FJ817425	Begomovirus
AY044139	Geminivirus		FJ859733	Not geminivirus					FJ824808	Begomovirus
AY044140	Geminivirus		KC527808	Not geminivirus					FJ826890	Begomovirus
AY044141	Geminivirus		KU308719	Not geminivirus					FJ859881	Begomovirus
AY044142	Geminivirus		JQ973707	Not geminivirus					FJ861368	betasatellites
AY044143	Geminivirus		KJ890481	Not geminivirus					FJ861370	betasatellites
AY064391	Geminivirus		KM051426	Not geminivirus					FJ861371	betasatellites
AY077797	Geminivirus		KY473732	Not geminivirus					FJ861372	betasatellites
AY077798	Geminivirus		HQ912885	Not geminivirus					FJ868829	betasatellites
AY077799	Geminivirus		KF710702	Not geminivirus					FJ868830	alphasatellites
AY083351	Geminivirus		AF190123	Not geminivirus					FJ869907	Begomovirus
AY083590	Geminivirus		KU319579	Not geminivirus					FJ869908	Begomovirus
AY090555	Geminivirus		HM042753	Not geminivirus					FJ869909	betasatellites
AY090557	Geminivirus		JF303674	Not geminivirus					FJ874926	Begomovirus
AY090558	Geminivirus		KC143304	Not geminivirus					FJ874927	Begomovirus
AY134867	Geminivirus		HQ342886	Not geminivirus					FJ882089	Mastrevirus
AY227892	Geminivirus		KC427099	Not geminivirus					FJ882090	Mastrevirus
AY230138	Geminivirus		KP015772	Not geminivirus					FJ882091	Mastrevirus
AY244706	Geminivirus		MCVTN	Not geminivirus					FJ882092	Mastrevirus
AY271891	Geminivirus		EU076420	Not geminivirus					FJ882093	Mastrevirus
AY339618	Geminivirus		Y09382	Not geminivirus					FJ882094	Mastrevirus
AY339619	Geminivirus		KC567918	Not geminivirus					FJ882095	Mastrevirus
AY428768	Geminivirus		KF710655	Not geminivirus					FJ882096	Mastrevirus
AY438557	Geminivirus		KT339365	Not geminivirus					FJ882097	Mastrevirus
AY438558	Geminivirus		JN606222	Not geminivirus					FJ882098	Mastrevirus
AY438560	Geminivirus		JF911406	Not geminivirus					FJ882099	Mastrevirus
AY438562	Geminivirus		JQ236644	Not geminivirus					FJ882100	Mastrevirus
AY502934	Geminivirus		JQ686712	Not geminivirus					FJ882101	Mastrevirus
AY502936	Geminivirus		FW504491	Not geminivirus					FJ882102	Mastrevirus
AY508991	Geminivirus		LF150344	Not geminivirus					FJ882103	Mastrevirus
AY508992	Geminivirus		KU255786	Not geminivirus					FJ882104	Mastrevirus
AY508993	Geminivirus		JX874139	Not geminivirus					FJ882105	Mastrevirus
AY514630	Geminivirus		FJ771017	Not geminivirus					FJ882106	Mastrevirus
AY514632	Geminivirus		KJ579189	Not geminivirus					FJ882107	Mastrevirus
AY514633	Geminivirus		KT448765	Not geminivirus					FJ882108	Mastrevirus
AY514635	Geminivirus		KY593293	Not geminivirus					FJ882109	Mastrevirus
AY548948	Geminivirus		KX008583	Not geminivirus					FJ882110	Mastrevirus
AY602165	Geminivirus		KF710746	Not geminivirus					FJ882111	Mastrevirus
AY669328	Geminivirus		KY310586	Not geminivirus					FJ882112	Mastrevirus
AY705380	Geminivirus		KR560065	Not geminivirus					FJ882113	Mastrevirus
AY705381	Geminivirus		KM607216	Not geminivirus					FJ882114	Mastrevirus
AY727903	Geminivirus		AB044706	Not geminivirus					FJ882115	Mastrevirus
AY727904	Geminivirus		LQ019681	Not geminivirus					FJ882116	Mastrevirus
AY728262	Geminivirus		JX047431	Not geminivirus					FJ882117	Mastrevirus
AY728263	Geminivirus		EU879918	Not geminivirus					FJ882118	Mastrevirus
AY730035	Geminivirus		EU934010	Not geminivirus					FJ882119	Mastrevirus
AY730036	Geminivirus		EU475877	Not geminivirus					FJ882120	Mastrevirus
AY744380	Geminivirus		DQ443019	Not geminivirus					FJ882121	Mastrevirus
AY751753	Geminivirus		EU215791	Not geminivirus					FJ882122	Mastrevirus
AY754812	Geminivirus		KM607424	Not geminivirus					FJ882123	Mastrevirus
AY754813	Geminivirus		JN606187	Not geminivirus					FJ882124	Mastrevirus
AY754814	Geminivirus		GQ246199	Not geminivirus					FJ882125	Mastrevirus
AY754815	Geminivirus		DD237896	Not geminivirus					FJ882126	Mastrevirus
AY763123	Geminivirus		KM607615	Not geminivirus					FJ882127	Mastrevirus
AY765255	Geminivirus		KF804053	Not geminivirus					FJ882128	Mastrevirus
AY795604	Geminivirus		DQ822074	Not geminivirus					FJ882129	Mastrevirus
AY795608	Geminivirus		KP083173	Not geminivirus					FJ882130	Mastrevirus
AY795900	Geminivirus		JX069965	Not geminivirus					FJ882131	Mastrevirus
AY795983	Geminivirus		KY473845	Not geminivirus					FJ882132	Mastrevirus
AY795989	Geminivirus		JN606244	Not geminivirus					FJ882133	Mastrevirus
AY817151	Geminivirus		KU312319	Not geminivirus					FJ882134	Mastrevirus
AY838894	Geminivirus		KF906523	Not geminivirus					FJ882135	Mastrevirus
AY927277	Geminivirus		HM363013	Not geminivirus					FJ882136	Mastrevirus
AY928512	Geminivirus		JX912270	Not geminivirus					FJ882137	Mastrevirus
AY928513	Geminivirus		KU308708	Not geminivirus					FJ882138	Mastrevirus
AY965897	Geminivirus		FJ417083	Not geminivirus					FJ882139	Mastrevirus
AY965898	Geminivirus		FJ439810	Not geminivirus					FJ882140	Mastrevirus
AY965899	Geminivirus		KM607663	Not geminivirus					FJ882141	Mastrevirus
BCU02311	Geminivirus		KY555520	Not geminivirus					FJ882142	Mastrevirus
BCU56975	Geminivirus		LC082100	Not geminivirus					FJ882143	Mastrevirus
CFDCG	Geminivirus		KY473640	Not geminivirus					FJ882144	Mastrevirus
CLU65529	Geminivirus		KY473735	Not geminivirus					FJ882145	Mastrevirus
CLU65530	Geminivirus		FJ647539	Not geminivirus					FJ882146	Mastrevirus
DQ020491	Geminivirus		PTVA	Not geminivirus					FJ882147	Mastrevirus
DQ022611	Geminivirus		AB541484	Not geminivirus					FJ882148	Mastrevirus
DQ114477	Geminivirus		HE962479	Not geminivirus					FJ882149	Mastrevirus
DQ116878	Geminivirus		AM944571	Not geminivirus					FJ931537	Begomovirus
DQ116881	Geminivirus		KF710632	Not geminivirus					FJ944020	Begomovirus
DQ116884	Geminivirus		KY555505	Not geminivirus					FJ956701	Begomovirus
DQ118862	Geminivirus		JA714213	Not geminivirus					FJ956702	Begomovirus
DQ127170	Geminivirus		AJ309510	Not geminivirus					FJ956703	Begomovirus
DQ136001	Geminivirus		KR020038	Not geminivirus					FJ956704	Begomovirus
DQ178608	Geminivirus		KT901861	Not geminivirus					FJ956705	Begomovirus
DQ178609	Geminivirus		MCAAAF1	Not geminivirus					FJ956706	Begomovirus
DQ191161	Geminivirus		MAARNA4	Not geminivirus					FJ969832	Begomovirus
DQ207749	Geminivirus		SCU16734	Not geminivirus					FJ969833	Begomovirus
DQ256459	Geminivirus		FJ647442	Not geminivirus					FJ969834	Begomovirus
DQ256460	Geminivirus		AB018614	Not geminivirus					FJ969835	Begomovirus
DQ298137	Geminivirus		KF386739	Not geminivirus					FJ969836	Begomovirus
DQ336350	Geminivirus		JQ858264	Not geminivirus					FJ969837	Begomovirus
DQ336351	Geminivirus		JN606149	Not geminivirus					FJ981727	Begomovirus
DQ339117	Geminivirus		KY555490	Not geminivirus					FJ999999	Begomovirus
DQ343289	Geminivirus		FJ640979	Not geminivirus					FM161881	Begomovirus
DQ347945	Geminivirus		JN606147	Not geminivirus					FM164724	Begomovirus
DQ347950	Geminivirus		KM214335	Not geminivirus					FM164728	betasatellites
DQ356428	Geminivirus		KJ561636	Not geminivirus					FM164729	betasatellites
DQ356429	Geminivirus		MS932052	Not geminivirus					FM164730	betasatellites
DQ358913	Geminivirus		FJ494868	Not geminivirus					FM164731	betasatellites
DQ364230	Geminivirus		HM125558	Not geminivirus					FM164732	betasatellites
DQ395343	Geminivirus		HQ616075	Not geminivirus					FM164733	betasatellites
DQ406674	Geminivirus		DQ680758	Not geminivirus					FM164734	betasatellites
DQ512731	Geminivirus		LQ408013	Not geminivirus					FM164735	betasatellites
DQ520943	Geminivirus		KT633868	Not geminivirus					FM164737	betasatellites
DQ520944	Geminivirus		KM607153	Not geminivirus					FM164738	betasatellites
DQ629101	Geminivirus		HQ452409	Not geminivirus					FM164938	Begomovirus
DQ629102	Geminivirus		KY473796	Not geminivirus					FM179613	Begomovirus
DQ641688	Geminivirus		EF408172	Not geminivirus					FM179614	alphasatellites
DQ641689	Geminivirus		KC979027	Not geminivirus					FM179615	betasatellites
DQ641692	Geminivirus		KY555485	Not geminivirus					FM202328	Begomovirus
DQ641693	Geminivirus		KF710666	Not geminivirus					FM202329	alphasatellites
DQ641694	Geminivirus		JQ812003	Not geminivirus					FM202439	Begomovirus
DQ641695	Geminivirus		EU419578	Not geminivirus					FM202440	Begomovirus
DQ641696	Geminivirus		AJ238750	Not geminivirus					FM202441	Begomovirus
DQ641698	Geminivirus		AJ608931	Not geminivirus					FM202442	Begomovirus
DQ641709	Geminivirus		FJ439792	Not geminivirus					FM202443	Begomovirus
DQ641710	Geminivirus		AB545926	Not geminivirus					FM202444	Begomovirus
DQ641711	Geminivirus		MCV3APCOAT	Not geminivirus					FM202445	Begomovirus
DQ641712	Geminivirus		AB863141	Not geminivirus					FM202446	Begomovirus
DQ641713	Geminivirus		KP010012	Not geminivirus					FM202447	Begomovirus
DQ641714	Geminivirus		EU332334	Not geminivirus					FM208833	Begomovirus
DQ641715	Geminivirus		EF466068	Not geminivirus					FM208834	Begomovirus
DQ641716	Geminivirus		KY473695	Not geminivirus					FM208835	Begomovirus
DQ641718	Geminivirus		KF007308	Not geminivirus					FM208836	Begomovirus
DQ644561	Geminivirus		KP083209	Not geminivirus					FM208837	Begomovirus
DQ644562	Geminivirus		EU708844	Not geminivirus					FM208838	Begomovirus
DQ673859	Geminivirus		GQ260200	Not geminivirus					FM208839	Begomovirus
DQ852623	Geminivirus		HM590405	Not geminivirus					FM208840	Begomovirus
DQ866124	Geminivirus		KF959859	Not geminivirus					FM208841	Begomovirus
DQ866128	Geminivirus		AF404041	Not geminivirus					FM208842	Begomovirus
DQ866132	Geminivirus		JQ706343	Not geminivirus					FM208843	Begomovirus
DQ871221	Geminivirus		AF249279	Not geminivirus					FM208844	Begomovirus
DQ875868	Geminivirus		AF082833	Not geminivirus					FM208845	Begomovirus
DQ875869	Geminivirus		DQ680734	Not geminivirus					FM208846	Begomovirus
DQ875870	Geminivirus		EF466072	Not geminivirus					FM208847	Begomovirus
DQ875871	Geminivirus		FJ746829	Not geminivirus					FM208848	Begomovirus
DQ875872	Geminivirus		GQ872125	Not geminivirus					FM210034	Mastrevirus
DQ875873	Geminivirus		KP316726	Not geminivirus					FM210277	Begomovirus
E02258	Geminivirus		KJ634024	Not geminivirus					FM210278	Begomovirus
EF011559	Geminivirus		LC066424	Not geminivirus					FM210279	Mastrevirus
EF011560	Geminivirus		KP114529	Not geminivirus					FM212660	Begomovirus
EF016486	Geminivirus		FJ620506	Not geminivirus					FM212661	Begomovirus
EF095958	Geminivirus		KM607036	Not geminivirus					FM212662	Begomovirus
EF110891	Geminivirus		KY555519	Not geminivirus					FM212663	Begomovirus
EF121755	Geminivirus		KY048430	Not geminivirus					FM242701	Begomovirus
EF165536	Geminivirus		KY176876	Not geminivirus					FM242702	Begomovirus
EF175733	Geminivirus		EU934012	Not geminivirus					FM876847	Begomovirus
EF190215	Geminivirus		KP137098	Not geminivirus					FM876848	Begomovirus
EF194760	Geminivirus		JN416775	Not geminivirus					FM876849	Begomovirus
EF197941	Geminivirus		KF007274	Not geminivirus					FM876850	Begomovirus
EF408037	Geminivirus		KT000353	Not geminivirus					FM876851	Begomovirus
EF417915	Geminivirus		FJ716192	Not geminivirus					FM876852	Begomovirus
EF417916	Geminivirus		AF123867	Not geminivirus					FM877473	Begomovirus
EF417919	Geminivirus		KC527793	Not geminivirus					FM877474	Begomovirus
EF456742	Geminivirus		JX083207	Not geminivirus					FM877803	betasatellites
EF456744	Geminivirus		4FY1_2	Not geminivirus					FM955598	Begomovirus
EF465536	Geminivirus		FJ647476	Not geminivirus					FM955599	Begomovirus
EF501977	Geminivirus		KP993474	Not geminivirus					FM955600	Begomovirus
EF527824	Geminivirus		KP316902	Not geminivirus					FM955602	Begomovirus
EF532620	Geminivirus		KJ513445	Not geminivirus					FM955603	Begomovirus
EF532621	Geminivirus		FJ746775	Not geminivirus					FM955604	Begomovirus
EF544602	Geminivirus		KC527799	Not geminivirus					FM955605	Begomovirus
EF544604	Geminivirus		AJ968491	Not geminivirus					FM955606	Begomovirus
EF547938	Geminivirus		KJ857497	Not geminivirus					FM955607	Begomovirus
EF582840	Geminivirus		EF076831	Not geminivirus					FM955608	betasatellites
EF582841	Geminivirus		KC978973	Not geminivirus					FM955609	Begomovirus
EF597245	Geminivirus		KM607752	Not geminivirus					FM958506	Begomovirus
EF602306	Geminivirus		DQ680747	Not geminivirus					FM999832	Mastrevirus
EF614158	Geminivirus		DQ222082	Not geminivirus					FM999833	Mastrevirus
EF614159	Geminivirus		AB679195	Not geminivirus					FN179279	betasatellites
EF614160	Geminivirus		KY473883	Not geminivirus					FN252890	Begomovirus
EF614161	Geminivirus		HQ698919	Not geminivirus					FN256256	Begomovirus
EF614162	Geminivirus		KM822708	Not geminivirus					FN256257	Begomovirus
EF620564	Geminivirus		JN192405	Not geminivirus					FN256258	Begomovirus
EF620565	Geminivirus		FJ647470	Not geminivirus					FN256259	Begomovirus
EF620566	Geminivirus		EU938642	Not geminivirus					FN256260	Begomovirus
EU024119	Geminivirus		KY473687	Not geminivirus					FN256292	Begomovirus
EU024120	Geminivirus		EF088665	Not geminivirus					FN298804	betasatellites
EU158095	Geminivirus		LC010102	Not geminivirus					FN298805	betasatellites
EU158096	Geminivirus		KP744989	Not geminivirus					FN298806	betasatellites
EU158097	Geminivirus		KT005245	Not geminivirus					FN298807	betasatellites
EU189149	Geminivirus		EU031483	Not geminivirus					FN298808	betasatellites
EU193175	Geminivirus		AB003141	Not geminivirus					FN298809	betasatellites
EU224264	Geminivirus		KY473814	Not geminivirus					FN356024	Begomovirus
EU224265	Geminivirus		DQ826392	Not geminivirus					FN386460	Begomovirus
EU244914	Geminivirus		KM607616	Not geminivirus					FN396969	Begomovirus
EU244915	Geminivirus		KC143289	Not geminivirus					FN396970	Begomovirus
EU244916	Geminivirus		JN871220	Not geminivirus					FN396971	Begomovirus
EU253456	Geminivirus		AF404060	Not geminivirus					FN396972	Begomovirus
EU273816	Geminivirus		KC978980	Not geminivirus					FN401520	Begomovirus
EU273817	Geminivirus		KM607346	Not geminivirus					FN432356	Begomovirus
EU273818	Geminivirus		AB863162	Not geminivirus					FN432357	Begomovirus
EU339936	Geminivirus		FJ439802	Not geminivirus					FN432358	betasatellites
EU339937	Geminivirus		EU130909	Not geminivirus					FN432359	betasatellites
EU350585	Geminivirus		JX974555	Not geminivirus					FN432360	alphasatellites
EU360303	Geminivirus		FJ609642	Not geminivirus					FN432361	Begomovirus
EU365613	Geminivirus		KM607488	Not geminivirus					FN434083	Begomovirus
EU365616	Geminivirus		KY618799	Not geminivirus					FN434438	Begomovirus
EU377539	Geminivirus		JX047414	Not geminivirus					FN434439	Begomovirus
EU384575	Geminivirus		HQ386728	Not geminivirus					FN435271	Begomovirus
EU384578	Geminivirus		JF911411	Not geminivirus					FN435272	Begomovirus
EU384608	Geminivirus		KU759879	Not geminivirus					FN435273	Begomovirus
EU384612	Geminivirus		KJ936090	Not geminivirus					FN435274	Begomovirus
EU384614	Geminivirus		JF746187	Not geminivirus					FN435275	Begomovirus
EU384618	Geminivirus		KC527758	Not geminivirus					FN435276	Begomovirus
EU384619	Geminivirus		KX255726	Not geminivirus					FN435277	Begomovirus
EU384620	Geminivirus		KM607395	Not geminivirus					FN435278	Begomovirus
EU384621	Geminivirus		JQ288895	Not geminivirus					FN435279	Begomovirus
EU384625	Geminivirus		KC527755	Not geminivirus					FN435280	Begomovirus
EU384626	Geminivirus		KC567972	Not geminivirus					FN435281	Begomovirus
EU384627	Geminivirus		AM072695	Not geminivirus					FN435309	Begomovirus
EU384629	Geminivirus		FJ746801	Not geminivirus					FN435310	Begomovirus
EU384630	Geminivirus		KY473829	Not geminivirus					FN435311	Begomovirus
EU384631	Geminivirus		AY226159	Not geminivirus					FN435312	Begomovirus
EU384632	Geminivirus		KT448764	Not geminivirus					FN435313	betasatellites
EU384633	Geminivirus		JN112366	Not geminivirus					FN435836	betasatellites
EU384634	Geminivirus		EF521833	Not geminivirus					FN435995	Begomovirus
EU384637	Geminivirus		DQ680746	Not geminivirus					FN435996	Begomovirus
EU384640	Geminivirus		AJ243370	Not geminivirus					FN435997	Begomovirus
EU384642	Geminivirus		JN165146	Not geminivirus					FN435998	Begomovirus
EU384643	Geminivirus		FJ773278	Not geminivirus					FN435999	Begomovirus
EU384644	Geminivirus		KY555511	Not geminivirus					FN436000	Begomovirus
EU384647	Geminivirus		AB863193	Not geminivirus					FN436002	Begomovirus
EU384648	Geminivirus		LC192495	Not geminivirus					FN436003	Begomovirus
EU384652	Geminivirus		JF970265	Not geminivirus					FN436004	Begomovirus
EU384653	Geminivirus		KC877995	Not geminivirus					FN436005	Begomovirus
EU384654	Geminivirus		FJ394071	Not geminivirus					FN436006	Begomovirus
EU384655	Geminivirus		HQ335255	Not geminivirus					FN552002	Begomovirus
EU384658	Geminivirus		JN642676	Not geminivirus					FN552003	Begomovirus
EU384660	Geminivirus		EF622206	Not geminivirus					FN552004	Begomovirus
EU384661	Geminivirus		KM597071	Not geminivirus					FN552005	Begomovirus
EU432373	Geminivirus		AB863047	Not geminivirus					FN552006	Begomovirus
EU445697	Geminivirus		KU746862	Not geminivirus					FN552749	Begomovirus
EU487025	Geminivirus		AY050489	Not geminivirus					FN554519	Begomovirus
EU487031	Geminivirus		KY686298	Not geminivirus					FN554520	Begomovirus
EU487041	Geminivirus		KR350613	Not geminivirus					FN554521	Begomovirus
EU487045	Geminivirus		KF418768	Not geminivirus					FN554522	Begomovirus
EU487046	Geminivirus		AB576078	Not geminivirus					FN554523	Begomovirus
EU518935	Geminivirus		AJ000046	Not geminivirus					FN554524	Begomovirus
EU543562	Geminivirus		DQ222097	Not geminivirus					FN554525	Begomovirus
EU585781	Geminivirus		KY848031	Not geminivirus					FN554526	Begomovirus
EU586260	Geminivirus		KC979011	Not geminivirus					FN554527	Begomovirus
EU586261	Geminivirus		FJ773255	Not geminivirus					FN554528	Begomovirus
EU589392	Geminivirus		AY494788	Not geminivirus					FN554529	Begomovirus
EU596959	Geminivirus		EU708838	Not geminivirus					FN554530	Begomovirus
EU596960	Geminivirus		KC567903	Not geminivirus					FN554531	Begomovirus
EU624503	Geminivirus		KM607320	Not geminivirus					FN554532	Begomovirus
EU628597	Geminivirus		LC192490	Not geminivirus					FN554533	Begomovirus
EU628626	Geminivirus		HQ912902	Not geminivirus					FN554534	Begomovirus
EU628629	Geminivirus		KY473781	Not geminivirus					FN554535	Begomovirus
EU628631	Geminivirus		KR611345	Not geminivirus					FN554536	Begomovirus
EU628638	Geminivirus		HM029247	Not geminivirus					FN554537	Begomovirus
EU628639	Geminivirus		FJ647491	Not geminivirus					FN554538	Begomovirus
EU628641	Geminivirus		AJ972878	Not geminivirus					FN554539	Begomovirus
EU628643	Geminivirus		KP316748	Not geminivirus					FN554541	Begomovirus
EU635776	Geminivirus		DJ045794	Not geminivirus					FN554573	betasatellites
EU710749	Geminivirus		KT633944	Not geminivirus					FN554574	betasatellites
EU710750	Geminivirus		KM607355	Not geminivirus					FN554575	betasatellites
EU710751	Geminivirus		AF428054	Not geminivirus					FN554576	betasatellites
EU710752	Geminivirus		GU129698	Not geminivirus					FN554577	betasatellites
EU710753	Geminivirus		AB920561	Not geminivirus					FN554578	betasatellites
EU710754	Geminivirus		KY555488	Not geminivirus					FN554579	betasatellites
EU710755	Geminivirus		KT923143	Not geminivirus					FN554581	alphasatellites
EU710756	Geminivirus		AB074200	Not geminivirus					FN554583	alphasatellites
EU710757	Geminivirus		FM877527	Not geminivirus					FN554719	betasatellites
EU798996	Geminivirus		JN606141	Not geminivirus					FN554720	betasatellites
EU862323	Geminivirus		KY473795	Not geminivirus					FN554721	betasatellites
EU910141	Geminivirus		JF803283	Not geminivirus					FN554722	betasatellites
EU914817	Geminivirus		FJ647500	Not geminivirus					FN554723	betasatellites
EU914818	Geminivirus		KM607053	Not geminivirus					FN554724	betasatellites
EU921828	Geminivirus		RRU66712	Not geminivirus					FN554725	betasatellites
FJ011668	Geminivirus		KP316821	Not geminivirus					FN555171	Begomovirus
FJ011669	Geminivirus		KC013277	Not geminivirus					FN555173	Begomovirus
FJ159269	Geminivirus		HQ704791	Not geminivirus					FN555174	Begomovirus
FJ174698	Geminivirus		AY845437	Not geminivirus					FN557522	Begomovirus
FJ176235	Geminivirus		KP401820	Not geminivirus					FN557523	Begomovirus
FJ177030	Geminivirus		KC979005	Not geminivirus					FN600540	Begomovirus
FJ179372	Geminivirus		KX011532	Not geminivirus					FN645898	Begomovirus
FJ210467	Geminivirus		KP798453	Not geminivirus					FN645901	Begomovirus
FJ213931	Geminivirus		AJ968515	Not geminivirus					FN645902	Begomovirus
FJ218488	Geminivirus		KP316783	Not geminivirus					FN645905	Begomovirus
FJ218492	Geminivirus		HQ284023	Not geminivirus					FN645912	Begomovirus
FJ218493	Geminivirus		AJ550545	Not geminivirus					FN645915	Begomovirus
FJ218494	Geminivirus		KM607335	Not geminivirus					FN645917	Begomovirus
FJ218495	Geminivirus		KM009099	Not geminivirus					FN645922	Begomovirus
FJ218496	Geminivirus		AF223099	Not geminivirus					FN645926	Begomovirus
FJ237614	Geminivirus		KY473689	Not geminivirus					FN645929	Begomovirus
FJ345400	Geminivirus		JX083217	Not geminivirus					FN645932	Begomovirus
FJ345402	Geminivirus		AF511618	Not geminivirus					FN650807	Begomovirus
FJ434943	Geminivirus		JX083173	Not geminivirus					FN650808	Begomovirus
FJ455449	Geminivirus		FB742053	Not geminivirus					FN658709	alphasatellites
FJ463901	Geminivirus		AB074215	Not geminivirus					FN658711	alphasatellites
FJ463902	Geminivirus		PPNRNA	Not geminivirus					FN658717	alphasatellites
FJ487911	Geminivirus		JN606208	Not geminivirus					FN658718	alphasatellites
FJ495184	Geminivirus		AF540961	Not geminivirus					FN658722	betasatellites
FJ514798	Geminivirus		KY847957	Not geminivirus					FN658729	alphasatellites
FJ515898	Geminivirus		AY645680	Not geminivirus					FN658737	betasatellites
FJ539014	Geminivirus		Z68898	Not geminivirus					FN668377	Begomovirus
FJ539015	Geminivirus		KM607433	Not geminivirus					FN668378	Begomovirus
FJ545686	Geminivirus		KF318357	Not geminivirus					FN668379	Begomovirus
FJ589571	Geminivirus		KC527790	Not geminivirus					FN668380	Begomovirus
FJ593629	Geminivirus		GU983870	Not geminivirus					FN675284	alphasatellites
FJ600483	Geminivirus		KU048794	Not geminivirus					FN675285	alphasatellites
FJ600485	Geminivirus		KX430226	Not geminivirus					FN675286	alphasatellites
FJ601917	Geminivirus		AM503377	Not geminivirus					FN675292	alphasatellites
FJ619507	Geminivirus		DQ680780	Not geminivirus					FN675293	alphasatellites
FJ619508	Geminivirus		KY555539	Not geminivirus					FN675294	alphasatellites
FJ620684	Geminivirus		JF446909	Not geminivirus					FN675295	alphasatellites
FJ665630	Geminivirus		BWYCP5A	Not geminivirus					FN675297	alphasatellites
FJ665631	Geminivirus		JN606234	Not geminivirus					FN675298	alphasatellites
FJ665632	Geminivirus		KY848052	Not geminivirus					FN675299	alphasatellites
FJ665634	Geminivirus		KT326923	Not geminivirus					FN678779	betasatellites
FJ807782	Geminivirus		KM607507	Not geminivirus					FN678899	alphasatellites
FJ807783	Geminivirus		KY473929	Not geminivirus					FN678903	alphasatellites
FJ868828	Geminivirus		KJ579195	Not geminivirus					FN678906	Begomovirus
FJ944019	Geminivirus		KM607502	Not geminivirus					FN794198	Begomovirus
FJ944021	Geminivirus		EF408177	Not geminivirus					FN794200	Begomovirus
FJ944022	Geminivirus		KT992090	Not geminivirus					FN794201	Begomovirus
FJ944023	Geminivirus		LC086301	Not geminivirus					FN806776	Begomovirus
FJ956700	Geminivirus		AB074237	Not geminivirus					FN806777	Begomovirus
FJ956707	Geminivirus		KM607768	Not geminivirus					FN806778	Begomovirus
FJ969829	Geminivirus		EU938646	Not geminivirus					FN806780	betasatellites
FJ969830	Geminivirus		FJ746835	Not geminivirus					FN806781	betasatellites
FJ969831	Geminivirus		EF463101	Not geminivirus					FN806783	Mastrevirus
FJ972767	Geminivirus		FJ746799	Not geminivirus					FN806784	Mastrevirus
FJ972768	Geminivirus		AY273170	Not geminivirus					FN806785	Mastrevirus
FM160943	Geminivirus		AJ968499	Not geminivirus					FN806786	Mastrevirus
FM164726	Geminivirus		TPM	Not geminivirus					FN806787	Mastrevirus
FM164739	Geminivirus		JF713436	Not geminivirus					FN985163	Begomovirus
FM164740	Geminivirus		JX220899	Not geminivirus					FR694925	Begomovirus
FM164939	Geminivirus		HW099655	Not geminivirus					FR714861	Begomovirus
FM210275	Geminivirus		FJ647420	Not geminivirus					FR717137	Begomovirus
FM210276	Geminivirus		AJ288921	Not geminivirus					FR717138	betasatellites
FM877858	Geminivirus		KT447042	Not geminivirus					FR717139	betasatellites
FM955601	Geminivirus		AY514444	Not geminivirus					FR717140	betasatellites
FN256261	Geminivirus		KT444701	Not geminivirus					FR717141	betasatellites
FN297834	Geminivirus		KY848006	Not geminivirus					FR717143	alphasatellites
FN386459	Geminivirus		GQ274027	Not geminivirus					FR717144	Begomovirus
FN396962	Geminivirus		KC527685	Not geminivirus					FR750318	Begomovirus
FN396963	Geminivirus		KM214305	Not geminivirus					FR750319	Begomovirus
FN396966	Geminivirus		DQ870912	Not geminivirus					FR750320	Begomovirus
FN436001	Geminivirus		4FY4_c	Not geminivirus					FR750321	Begomovirus
FN543099	Geminivirus		KP262535	Not geminivirus					FR750322	Begomovirus
FN543112	Geminivirus		KM607471	Not geminivirus					FR750323	Begomovirus
FN543425	Geminivirus		DQ362909	Not geminivirus					FR750324	Begomovirus
FN543426	Geminivirus		KP083187	Not geminivirus					FR751142	Begomovirus
FN552001	Geminivirus		HQ912869	Not geminivirus					FR751143	Begomovirus
FN554540	Geminivirus		KJ956800	Not geminivirus					FR751144	Begomovirus
FN554580	Geminivirus		JN008865	Not geminivirus					FR751145	Begomovirus
FN554582	Geminivirus		MCVCOPRA	Not geminivirus					FR751146	Begomovirus
FN555172	Geminivirus		AJ288939	Not geminivirus					FR751147	betasatellites
FN645923	Geminivirus		KJ161191	Not geminivirus					FR772081	Begomovirus
FN658710	Geminivirus		KM607533	Not geminivirus					FR772083	betasatellites
FN658716	Geminivirus		KY848008	Not geminivirus					FR772084	alphasatellites
FN658727	Geminivirus		KF916042	Not geminivirus					FR772085	alphasatellites
FN658728	Geminivirus		EF156757	Not geminivirus					FR772087	alphasatellites
FN658730	Geminivirus		HB468104	Not geminivirus					FR772090	alphasatellites
FN675287	Geminivirus		MF033143	Not geminivirus					FR772091	alphasatellites
FN675288	Geminivirus		GU559705	Not geminivirus					FR819707	Begomovirus
FN675289	Geminivirus		KY847948	Not geminivirus					FR819708	Begomovirus
FN675290	Geminivirus		HQ912891	Not geminivirus					FR819709	alphasatellites
FN675291	Geminivirus		KY070234	Not geminivirus					FR819710	betasatellites
FN675296	Geminivirus		AB018601	Not geminivirus					FR823510	betasatellites
FN675300	Geminivirus		KX655868	Not geminivirus					FR837932	Begomovirus
FN675301	Geminivirus		JQ042283	Not geminivirus					FR837933	Begomovirus
FN675302	Geminivirus		JQ911619	Not geminivirus					FR837934	Begomovirus
FN675303	Geminivirus		JN882587	Not geminivirus					FR837935	Begomovirus
FN678900	Geminivirus		KC567961	Not geminivirus					FR851297	Begomovirus
FN678901	Geminivirus		KM607543	Not geminivirus					FR851298	Begomovirus
FN678902	Geminivirus		KM607065	Not geminivirus					FR851299	Begomovirus
FN806779	Geminivirus		JN204352	Not geminivirus					FR851300	Begomovirus
FN806782	Geminivirus		KR002117	Not geminivirus					FR851301	Begomovirus
FR687959	Geminivirus		GQ872136	Not geminivirus					FR851302	Begomovirus
FR687960	Geminivirus		EU031488	Not geminivirus					FR851930	Begomovirus
FR715681	Geminivirus		AJ968531	Not geminivirus					FR856888	Begomovirus
FR717142	Geminivirus		AF404051	Not geminivirus					FR873229	Begomovirus
FR751068	Geminivirus		JQ350739	Not geminivirus					FR873230	Begomovirus
FR772082	Geminivirus		KM576880	Not geminivirus					FR877534	alphasatellites
FR772086	Geminivirus		HM125543	Not geminivirus					FR877535	alphasatellites
FR772089	Geminivirus		KP710871	Not geminivirus					FR877537	betasatellites
FR772092	Geminivirus		AY584590	Not geminivirus					GQ131809	betasatellites
FR873228	Geminivirus		FJ746744	Not geminivirus					GQ141873	Begomovirus
FR873571	Geminivirus		AF213497	Not geminivirus					GQ169042	Begomovirus
FR873572	Geminivirus		AB074206	Not geminivirus					GQ169505	Begomovirus
FR873573	Geminivirus		HM585271	Not geminivirus					GQ183863	Begomovirus
FR877532	Geminivirus		AF428057	Not geminivirus					GQ183864	Begomovirus
FR877533	Geminivirus		AB039270	Not geminivirus					GQ183865	betasatellites
FR877536	Geminivirus		KP114533	Not geminivirus					GQ183866	betasatellites
GQ273988	Geminivirus		DQ347841	Not geminivirus					GQ183867	Begomovirus
GQ334472	Geminivirus		AF094571	Not geminivirus					GQ183868	Begomovirus
GQ373254	Geminivirus		KY555469	Not geminivirus					GQ200444	betasatellites
GQ415389	Geminivirus		EU938641	Not geminivirus					GQ200445	betasatellites
GQ415392	Geminivirus		JN606161	Not geminivirus					GQ200446	Begomovirus
GQ415396	Geminivirus		GU461890	Not geminivirus					GQ200447	Begomovirus
GQ415397	Geminivirus		KU641011	Not geminivirus					GQ200448	Begomovirus
GQ415401	Geminivirus		JB747434	Not geminivirus					GQ204106	Begomovirus
GQ472984	Geminivirus		JN050870	Not geminivirus					GQ204107	Begomovirus
GQ472985	Geminivirus		GU327367	Not geminivirus					GQ204108	Begomovirus
GQ472986	Geminivirus		LC108993	Not geminivirus					GQ204109	Begomovirus
GQ478342	Geminivirus		PTVAAA	Not geminivirus					GQ220850	Begomovirus
GQ924760	Geminivirus		KF710725	Not geminivirus					GQ245760	Begomovirus
GQ924761	Geminivirus		KF318353	Not geminivirus					GQ245761	betasatellites
GU076442	Geminivirus		DQ092486	Not geminivirus					GQ246940	Begomovirus
GU076454	Geminivirus		EU418853	Not geminivirus					GQ246941	Begomovirus
GU111996	Geminivirus		AY953263	Not geminivirus					GQ247893	Begomovirus
GU112004	Geminivirus		KX674727	Not geminivirus					GQ249185	betasatellites
GU112081	Geminivirus		KR611344	Not geminivirus					GQ259599	betasatellites
GU136803	Geminivirus		AB179764	Not geminivirus					GQ268327	Begomovirus
GU199583	Geminivirus		JX070150	Not geminivirus					GQ330541	betasatellites
GU256531	Geminivirus		EU682454	Not geminivirus					GQ338765	Begomovirus
GU256532	Geminivirus		KU947029	Not geminivirus					GQ338766	Begomovirus
GU385877	Geminivirus		KP401801	Not geminivirus					GQ338767	Begomovirus
GU385879	Geminivirus		KM822702	Not geminivirus					GQ338768	Begomovirus
GU451249	Geminivirus		FJ494863	Not geminivirus					GQ352453	Begomovirus
GU456685	Geminivirus		KU308661	Not geminivirus					GQ352537	Begomovirus
GU456686	Geminivirus		EU908859	Not geminivirus					GQ352538	Begomovirus
GU456687	Geminivirus		FJ859742	Not geminivirus					GQ355487	Begomovirus
GU456688	Geminivirus		4FY7_m	Not geminivirus					GQ355488	Begomovirus
GU456689	Geminivirus		KM214222	Not geminivirus					GQ357649	Begomovirus
GU723730	Geminivirus		KM607720	Not geminivirus					GQ369730	betasatellites
GU732204	Geminivirus		PSVJ2A	Not geminivirus					GQ369731	betasatellites
GU734126	Geminivirus		DQ680767	Not geminivirus					GQ370388	betasatellites
GU972604	Geminivirus		KR108832	Not geminivirus					GQ370389	betasatellites
GU997691	Geminivirus		HQ912872	Not geminivirus					GQ374449	betasatellites
GU997692	Geminivirus		AM183115	Not geminivirus					GQ387369	Begomovirus
HCU49907	Geminivirus		KX534387	Not geminivirus					GQ415386	Mastrevirus
HE580234	Geminivirus		EF521836	Not geminivirus					GQ415387	Mastrevirus
HE599396	Geminivirus		KP316728	Not geminivirus					GQ415388	Mastrevirus
HE599397	Geminivirus		KM607480	Not geminivirus					GQ415390	Mastrevirus
HE617299	Geminivirus		KM607323	Not geminivirus					GQ415391	Mastrevirus
HE617300	Geminivirus		FN543402	Not geminivirus					GQ415393	Mastrevirus
HE793424	Geminivirus		HQ880243	Not geminivirus					GQ415394	Mastrevirus
HE858192	Geminivirus		KR350615	Not geminivirus					GQ415395	Mastrevirus
HE965673	Geminivirus		KY473739	Not geminivirus					GQ415398	Mastrevirus
HE965674	Geminivirus		JF273467	Not geminivirus					GQ415399	Mastrevirus
HE965675	Geminivirus		KP939175	Not geminivirus					GQ415400	Mastrevirus
HE965676	Geminivirus		KY555467	Not geminivirus					GQ472987	Begomovirus
HE965681	Geminivirus		KT033037	Not geminivirus					GQ472988	Begomovirus
HE965682	Geminivirus		KM607123	Not geminivirus					GQ477135	Begomovirus
HE965688	Geminivirus		AB074247	Not geminivirus					GQ478343	Begomovirus
HE966418	Geminivirus		KX610932	Not geminivirus					GQ478344	betasatellites
HE966419	Geminivirus		KJ936093	Not geminivirus					GQ478345	betasatellites
HE966420	Geminivirus		EF494181	Not geminivirus					GQ495268	betasatellites
HE966421	Geminivirus		KY555466	Not geminivirus					GQ503175	Begomovirus
HE966422	Geminivirus		KF493732	Not geminivirus					GQ503176	betasatellites
HE966425	Geminivirus		AB100443	Not geminivirus					GQ861426	Begomovirus
HE972276	Geminivirus		JN377551	Not geminivirus					GQ861427	Begomovirus
HE972277	Geminivirus		KT448774	Not geminivirus					GQ865546	Begomovirus
HE972281	Geminivirus		JQ911610	Not geminivirus					GQ870288	Begomovirus
HE972282	Geminivirus		KM607416	Not geminivirus					GQ906588	betasatellites
HE972284	Geminivirus		AB863164	Not geminivirus					GQ924756	Begomovirus
HE972285	Geminivirus		HM998852	Not geminivirus					GQ994095	Begomovirus
HE978347	Geminivirus		KM214214	Not geminivirus					GQ994096	betasatellites
HE979548	Geminivirus		JX047425	Not geminivirus					GQ994097	betasatellites
HE984148	Geminivirus		KP401788	Not geminivirus					GQ994098	Begomovirus
HE984149	Geminivirus		DQ656118	Not geminivirus					GU001879	Begomovirus
HF546575	Geminivirus		AB523789	Not geminivirus					GU058276	betasatellites
HF547408	Geminivirus		AB074201	Not geminivirus					GU058277	betasatellites
HF549182	Geminivirus		HM043812	Not geminivirus					GU058278	betasatellites
HF564605	Geminivirus		KU308714	Not geminivirus					GU058279	betasatellites
HF912280	Geminivirus		HE980628	Not geminivirus					GU058280	betasatellites
HF921460	Geminivirus		RRSSPK	Not geminivirus					GU058281	betasatellites
HG417073	Geminivirus		MCVR3MPCP2	Not geminivirus					GU058282	betasatellites
HG417076	Geminivirus		KF386736	Not geminivirus					GU058283	betasatellites
HG417077	Geminivirus		KJ125472	Not geminivirus					GU058284	betasatellites
HG421035	Geminivirus		KP316666	Not geminivirus					GU058285	betasatellites
HG515059	Geminivirus		KJ769106	Not geminivirus					GU058286	betasatellites
HG515060	Geminivirus		AB106106	Not geminivirus					GU058287	betasatellites
HG515061	Geminivirus		KX008579	Not geminivirus					GU058288	betasatellites
HG515062	Geminivirus		FJ494857	Not geminivirus					GU058289	betasatellites
HG515064	Geminivirus		KM576893	Not geminivirus					GU058290	betasatellites
HG515068	Geminivirus		KT180291	Not geminivirus					GU058291	betasatellites
HG515069	Geminivirus		HE608963	Not geminivirus					GU058292	betasatellites
HG515071	Geminivirus		FJ494843	Not geminivirus					GU058293	betasatellites
HG515073	Geminivirus		FR696616	Not geminivirus					GU058294	betasatellites
HG515074	Geminivirus		DD237898	Not geminivirus					GU058295	betasatellites
HG518788	Geminivirus		EF408157	Not geminivirus					GU058296	betasatellites
HG518789	Geminivirus		KM214304	Not geminivirus					GU058297	betasatellites
HG518790	Geminivirus		EF015581	Not geminivirus					GU058298	betasatellites
HG530123	Geminivirus		FJ597936	Not geminivirus					GU058299	betasatellites
HG530125	Geminivirus		EF126046	Not geminivirus					GU058300	betasatellites
HG530126	Geminivirus		AM072685	Not geminivirus					GU058301	betasatellites
HG530543	Geminivirus		EU708827	Not geminivirus					GU058302	betasatellites
HG530545	Geminivirus		4FY9_w	Not geminivirus					GU058303	betasatellites
HG530546	Geminivirus		LC192473	Not geminivirus					GU058304	betasatellites
HG530547	Geminivirus		KF155419	Not geminivirus					GU058305	betasatellites
HG934393	Geminivirus		LC066448	Not geminivirus					GU058306	betasatellites
HG934783	Geminivirus		KU955468	Not geminivirus					GU058307	betasatellites
HG934788	Geminivirus		AF441393	Not geminivirus					GU058308	betasatellites
HG934790	Geminivirus		FJ716177	Not geminivirus					GU058309	betasatellites
HG934791	Geminivirus		KP316674	Not geminivirus					GU058311	betasatellites
HG934794	Geminivirus		JX908370	Not geminivirus					GU058312	betasatellites
HG934802	Geminivirus		KC478389	Not geminivirus					GU058313	betasatellites
HG934803	Geminivirus		KJ956802	Not geminivirus					GU058314	betasatellites
HG934804	Geminivirus		KP401791	Not geminivirus					GU058315	betasatellites
HG934805	Geminivirus		JQ423939	Not geminivirus					GU058316	betasatellites
HG934807	Geminivirus		LC066410	Not geminivirus					GU058317	betasatellites
HG934808	Geminivirus		MCVR3MPCP1	Not geminivirus					GU058318	betasatellites
HG934811	Geminivirus		KP765435	Not geminivirus					GU058319	betasatellites
HG934814	Geminivirus		EU938645	Not geminivirus					GU058320	betasatellites
HG934815	Geminivirus		4FY1_7	Not geminivirus					GU058321	betasatellites
HG934817	Geminivirus		KJ807807	Not geminivirus					GU058322	betasatellites
HG934818	Geminivirus		KF357594	Not geminivirus					GU058323	betasatellites
HG934819	Geminivirus		KT339376	Not geminivirus					GU058324	betasatellites
HG934820	Geminivirus		KR080327	Not geminivirus					GU058325	betasatellites
HG934822	Geminivirus		DJ352332	Not geminivirus					GU058326	betasatellites
HG934823	Geminivirus		KP337396	Not geminivirus					GU058327	betasatellites
HG934824	Geminivirus		KJ787006	Not geminivirus					GU058328	betasatellites
HG934825	Geminivirus		AJ968455	Not geminivirus					GU058329	betasatellites
HG969289	Geminivirus		DQ680774	Not geminivirus					GU058330	betasatellites
HG969294	Geminivirus		GU584130	Not geminivirus					GU058331	betasatellites
HG969295	Geminivirus		KR611358	Not geminivirus					GU058332	betasatellites
HM003778	Geminivirus		KF632713	Not geminivirus					GU058333	betasatellites
HM003779	Geminivirus		EU288066	Not geminivirus					GU058334	betasatellites
HM007096	Geminivirus		KC978988	Not geminivirus					GU058335	betasatellites
HM007106	Geminivirus		JQ809257	Not geminivirus					GU058336	betasatellites
HM007121	Geminivirus		GU825970	Not geminivirus					GU058337	betasatellites
HM122238	Geminivirus		GU002300	Not geminivirus					GU058338	betasatellites
HM140368	Geminivirus		JQ045128	Not geminivirus					GU076440	Begomovirus
HM143914	Geminivirus		KM214338	Not geminivirus					GU076441	Begomovirus
HM149260	Geminivirus		JN165110	Not geminivirus					GU076443	Begomovirus
HM163576	Geminivirus		KF710670	Not geminivirus					GU076444	Begomovirus
HM163577	Geminivirus		AF462155	Not geminivirus					GU076445	Begomovirus
HM164545	Geminivirus		EU848551	Not geminivirus					GU076446	Begomovirus
HM164547	Geminivirus		AB018605	Not geminivirus					GU076447	Begomovirus
HM230683	Geminivirus		AY222078	Not geminivirus					GU076448	Begomovirus
HM236368	Geminivirus		KP401832	Not geminivirus					GU076449	Begomovirus
HM236369	Geminivirus		KT630268	Not geminivirus					GU076450	Begomovirus
HM236370	Geminivirus		HE662805	Not geminivirus					GU076451	Begomovirus
HM236371	Geminivirus		KY111271	Not geminivirus					GU076452	Begomovirus
HM357456	Geminivirus		AY144569	Not geminivirus					GU076453	Begomovirus
HM357458	Geminivirus		FJ773259	Not geminivirus					GU111505	Begomovirus
HM357461	Geminivirus		FJ974093	Not geminivirus					GU111961	betasatellites
HM585435	Geminivirus		KP401777	Not geminivirus					GU111962	betasatellites
HM585439	Geminivirus		LN624752	Not geminivirus					GU111963	betasatellites
HM585441	Geminivirus		CNU16699	Not geminivirus					GU111964	betasatellites
HM585443	Geminivirus		JX083184	Not geminivirus					GU111965	betasatellites
HM585445	Geminivirus		JN165166	Not geminivirus					GU111966	betasatellites
HM585446	Geminivirus		AF220561	Not geminivirus					GU111967	betasatellites
HM587709	Geminivirus		JQ820463	Not geminivirus					GU111968	betasatellites
HM626515	Geminivirus		4FY8_c	Not geminivirus					GU111969	betasatellites
HM777508	Geminivirus		KT901881	Not geminivirus					GU111970	betasatellites
HM777510	Geminivirus		AJ968458	Not geminivirus					GU111971	betasatellites
HM991146	Geminivirus		KF882425	Not geminivirus					GU111972	betasatellites
HQ008338	Geminivirus		KU746867	Not geminivirus					GU111973	betasatellites
HQ009518	Geminivirus		AM941665	Not geminivirus					GU111974	betasatellites
HQ113104	Geminivirus		JX867556	Not geminivirus					GU111975	betasatellites
HQ162270	Geminivirus		KT005827	Not geminivirus					GU111976	betasatellites
HQ180391	Geminivirus		JQ911607	Not geminivirus					GU111977	betasatellites
HQ201952	Geminivirus		KM355252	Not geminivirus					GU111978	betasatellites
HQ214016	Geminivirus		DQ443021	Not geminivirus					GU111979	betasatellites
HQ333138	Geminivirus		JF746184	Not geminivirus					GU111980	betasatellites
HQ333144	Geminivirus		KU308687	Not geminivirus					GU111981	betasatellites
HQ343234	Geminivirus		AB194792	Not geminivirus					GU111982	betasatellites
HQ393447	Geminivirus		HM753555	Not geminivirus					GU111983	betasatellites
HQ393456	Geminivirus		FJ597944	Not geminivirus					GU111984	betasatellites
HQ393473	Geminivirus		AF406990	Not geminivirus					GU111985	betasatellites
HQ393477	Geminivirus		GU187894	Not geminivirus					GU111986	betasatellites
HQ396465	Geminivirus		JN192407	Not geminivirus					GU111987	betasatellites
HQ407396	Geminivirus		KM607084	Not geminivirus					GU111988	betasatellites
HQ443515	Geminivirus		KX950840	Not geminivirus					GU111989	betasatellites
HQ634913	Geminivirus		KY473642	Not geminivirus					GU111990	betasatellites
HQ728354	Geminivirus		KP401849	Not geminivirus					GU111991	betasatellites
HQ896204	Geminivirus		EU031456	Not geminivirus					GU111992	betasatellites
JF265670	Geminivirus		FN543421	Not geminivirus					GU111993	betasatellites
JF496657	Geminivirus		JF911396	Not geminivirus					GU111994	betasatellites
JF508490	Geminivirus		KP316841	Not geminivirus					GU111995	betasatellites
JF681158	Geminivirus		LC217742	Not geminivirus					GU111997	Begomovirus
JF694461	Geminivirus		SLU57048	Not geminivirus					GU111998	Begomovirus
JF694465	Geminivirus		KX355200	Not geminivirus					GU111999	Begomovirus
JF694480	Geminivirus		KM214208	Not geminivirus					GU112000	Begomovirus
[truncated: 16,190 more rows]
