# Supplementary material for: Fangorn Forest (F2): a machine learning approach to classify genes and genera in the family Geminiviridae
Source: BMC Bioinformatics. 2017 Sep 30;18:431. doi: 10.1186/s12859-017-1839-x (PMC5622471; doi:10.1186/s12859-017-1839-x)
Supplement: Supplementary file 9 — This file presents the pipeline evaluation with geminiviruses sequences, plant viruses, circoviruses and fake sequences. (XLS 44 kb) [file 12859_2017_1839_MOESM9_ESM.xls]

## Sheet: Evaluation
Summary
count sequence			213
Hit geminivirus (TP)			55
Hit non-geminivirus (TN)			144
Missed geminivirus (FN)			7
Missed non-geminivirus (FP)			7
count geminivirus			62
count non-geminivirus			151
Accuracy			0.934272
Confusion Matrix
	a	b	<-- classified as
TN	144	7	FP	a = 0 (non-geminivirus)
FN	7	55	TP	b = 1 (geminivirus)
Detailed Accuracy By Class
TP Rate	FP Rate	Precision	Recall	F-Measure	TN Rate	Class
0.953642	0.112903	0.953642	0.953642	0.953642	0.887097	0
0.887097	0.0463576	0.887097	0.887097	0.887097	0.953642	1
0.934272	0.0935331	0.934272	0.934272	0.934272	0.906467	Weighted Avg.

## Sheet: Geminivirus
Alphasatellite				Acertou
Sequence	Family Model	Genus Model
KX534406 Sophora alopecuroides yellow stunt alphasatellite 3 isolate Ta1 complete sequence	Geminivirus (0.74)	Alphasatellite (0.79)		1
KT390423 Guar leaf curl alphasatellite isolate OK91A complete sequence	Geminivirus (1.0)	Alphasatellite (1.0)		1
KT099172 Alphasatellite 2 isolate GtTo2-2 complete sequence	Geminivirus (0.98)	Alphasatellite (0.69)		1
NC 028116 Ageratum conyzoides symptomless alphasatellite isolate WOK80 complete sequence	Geminivirus (0.94)	Alphasatellite (0.98)		1
LT615040 Papaya leaf curl alphasatellite complete sequence isolate 19B clone MJ	Geminivirus (1.0)	Alphasatellite (0.95)		1
KT228319 Cotton leaf curl Rajasthan alphasatellite isolate Ma-14-3 complete sequence	Geminivirus (1.0)	Alphasatellite (1.0)		1
KT390419 Ageratum conyzoides symptomless alphasatellite isolate OK89A complete sequence	Geminivirus (1.0)	Alphasatellite (0.99)		1
KT099174 Alphasatellite 3 isolate PR10-4 complete sequence	Geminivirus (0.64)	Betasatellite (0.44)		0
KT390508 Ageratum conyzoides symptomless alphasatellite isolate WOK80 complete sequence	Geminivirus (0.94)	Alphasatellite (0.98)		1
KJ843306 Gossypium mustelinium symptomless alphasatellite isolate India:Okra:OK3:2013 complete sequence	Geminivirus (1.0)	Alphasatellite (1.0)		1
Begomovirus
Sequence	Family Model	Genus Model
JF694484 Asystasia begomovirus 1 segment DNA-A complete sequence	Geminivirus (0.99)	Begomovirus (1.0)		1
JF694485 Asystasia begomovirus 1 isolate ABgV1 segment DNA-B complete sequence	Geminivirus (0.96)	Begomovirus (0.93)		1
EF591125 Sweet potato begomovirus isolate BG9 movement protein (V2) capsid protein (V1) and truncated replication enhancer protein (C3) genes complete cds	Geminivirus (0.93)	Alphasatellite (0.35)		0
KT099181 Ipomea begomovirus satellite 3 isolate PR3-4 complete sequence	Not Geminivirus (0.66)	Begomovirus (0.51)		0
LT556083 Tomato leaf curl Karnataka virus isolate begomovirus genome assembly segment: I	Geminivirus (1.0)	Begomovirus (0.99)		1
KT099152 VEM begomovirus 7 isolate Sp4-7 complete sequence	Geminivirus (0.92)	Begomovirus (1.0)		1
LM645009 Hollyhock yellow vein mosaic Islamabad virus complete genome	Geminivirus (1.0)	Begomovirus (0.98)		1
FM160943 Tobacco mottle leaf curl virus AV1 gene AC1 gene AC2 gene AC3 gene and AC4 gene	Geminivirus (0.89)	Begomovirus (0.96)		1
KT099168 VEM begomovirus 6 isolate PR10-2 segment DNA-B complete sequence	Geminivirus (0.94)	Begomovirus (0.99)		1
KT099154 VEM begomovirus 7 isolate Sp5-2 complete sequence	Geminivirus (0.99)	Begomovirus (1.0)		1
Betasatellites
Sequence	Family Model	Genus Model
KX656835 Cotton leaf curl Multan betasatellite clone 37 complete genome	Geminivirus (0.96)	Betasatellite (1.0)		1
KX656825 Cotton leaf curl Multan betasatellite clone MZ-87 complete genome	Geminivirus (1.0)	Betasatellite (0.99)		1
LN833597 Cotton leaf curl Multan betasatellite complete sequence isolate ND103 (H320)	Geminivirus (1.0)	Betasatellite (0.99)		1
KX656829 Cotton leaf curl Multan betasatellite clone MZ-92 complete genome	Geminivirus (0.96)	Betasatellite (0.95)		1
KX656833 Cotton leaf curl Multan betasatellite clone 35 complete genome	Geminivirus (0.95)	Betasatellite (1.0)		1
LN833599 Cotton leaf curl Multan betasatellite complete sequence isolate ND106 (H317)	Geminivirus (1.0)	Betasatellite (1.0)		1
EF620566 Cotton leaf curl Multan DNA betasatellite - [India:Bahraich 03:Kenaf:2006] complete sequence	Geminivirus (0.98)	Betasatellite (1.0)		1
KX656834 Cotton leaf curl Multan betasatellite clone 36 complete genome	Geminivirus (1.0)	Betasatellite (1.0)		1
KX656824 Cotton leaf curl Multan betasatellite clone MZ-86 complete genome	Geminivirus (0.98)	Betasatellite (1.0)		1
LN833596 Cotton leaf curl Multan betasatellite complete sequence isolate ND102 (H320)	Geminivirus (0.99)	Betasatellite (0.99)		1
LN833598 Cotton leaf curl Multan betasatellite complete sequence isolate ND105 (H317)	Geminivirus (0.98)	Betasatellite (0.99)		1
Capulavirus
Sequence	Family Model	Genus Model
KT214369 Alfalfa leaf curl virus isolate PB14 LUZ-GS6 complete genome	Geminivirus (1.0)	Capulavirus (0.99)		1
KT214366 Alfalfa leaf curl virus isolate ALB14 LUZ164 complete genome	Geminivirus (1.0)	Capulavirus (0.96)		1
KT214372 Alfalfa leaf curl virus isolate PB14 LUZ178 complete genome	Geminivirus (0.99)	Capulavirus (0.95)		1
KT214375 Alfalfa leaf curl virus isolate PB14 LUZ179 complete genome	Geminivirus (0.99)	Capulavirus (0.98)		1
KT214373 Alfalfa leaf curl virus isolate VAU14 LUZ142 complete genome	Geminivirus (0.99)	Capulavirus (0.98)		1
KT214370 Alfalfa leaf curl virus isolate BON14 LUZ076 complete genome	Geminivirus (0.99)	Capulavirus (0.96)		1
KT214374 Alfalfa leaf curl virus isolate PB14 GS8 complete genome	Geminivirus (1.0)	Capulavirus (0.96)		1
KT214368 Alfalfa leaf curl virus isolate PB14 LUZ188 complete genome	Geminivirus (0.95)	Capulavirus (0.97)		1
KT214371 Alfalfa leaf curl virus isolate PB14 LUZ165 complete genome	Geminivirus (0.99)	Capulavirus (0.99)		1
KT214367 Alfalfa leaf curl virus isolate PB14 LUZ171 complete genome	Geminivirus (1.0)	Capulavirus (0.9)		1
Mastrevirus
Sequence	Family Model	Genus Model
KY817246 Chickpea chlorotic dwarf virus strain S isolate Nigeria-Jigawa-P16-2016 complete genome	Geminivirus (0.98)	Mastrevirus (0.59)		1
KX787931 Maize streak virus isolate Mz80-MR-8 complete genome	Not Geminivirus (0.54)	Mastrevirus (0.82)		0
JX458741 Dragonfly-associated mastrevirus isolate PR NZ70 2009 complete genome	Not Geminivirus (0.8)	Mastrevirus (0.79)		0
JX183064 Chickpea chlorotic dwarf virus isolate D320 complete genome	Geminivirus (0.92)	Mastrevirus (0.59)		1
KM230015 Maize streak virus isolate g493a complete genome	Geminivirus (0.73)	Mastrevirus (0.66)		1
KX352045 Sugarcane striate virus isolate SCStV GP TC9-1 2013 complete genome	Geminivirus (0.94)	Begomovirus (0.9)		0
KY565237 Sweetpotato symptomless mastrevirus 1 isolate Z01057b complete genome	Geminivirus (0.55)	Mastrevirus (0.36)		1
KM230022 Maize streak virus isolate g3468 complete genome	Geminivirus (0.76)	Mastrevirus (0.71)		1
KM229982 Maize streak virus isolate g424 complete genome	Geminivirus (0.81)	Mastrevirus (0.86)		1
AM296025 Oat dwarf virus complete genome isolate SxA25	Geminivirus (0.98)	Mastrevirus (0.79)		1
KX352055 Sugarcane striate virus isolate SCStV US FL30-1 2014 complete genome	Geminivirus (0.88)	Begomovirus (0.77)		0
Turncurtovirus
Sequence	Family Model	Genus Model
KT388088 Turnip leaf roll virus clone N8-5 complete genome	Geminivirus (0.74)	Turncurtovirus (0.51)		1
KX533467 Turnip curly top virus isolate TCTV IR CZ1 2013 complete genome	Geminivirus (0.9)	Turncurtovirus (1.0)		1
KT388085 Turnip leaf roll virus clone Z7 complete genome	Geminivirus (0.8)	Turncurtovirus (0.47)		1
NC 029117 Turnip leaf roll virus clone Th2 complete genome	Geminivirus (0.81)	Turncurtovirus (0.65)		1
KT388084 Turnip leaf roll virus clone Z4-12 complete genome	Geminivirus (0.73)	Turncurtovirus (0.46)		1
KX533468 Turnip curly top virus isolate TCTV IR CZ7 2013 complete genome	Geminivirus (0.95)	Turncurtovirus (0.78)		1
KT388086 Turnip leaf roll virus clone Z11-Bgl complete genome	Geminivirus (0.66)	Turncurtovirus (0.61)		1
KT388083 Turnip leaf roll virus clone Z4-10 complete genome	Geminivirus (0.74)	Turncurtovirus (0.46)		1
KT388087 Turnip leaf roll virus clone Z11-4 complete genome	Geminivirus (0.77)	Turncurtovirus (0.68)		1
KT388082 Turnip leaf roll virus clone Z2-49 complete genome	Geminivirus (0.75)	Turncurtovirus (0.45)		1

## Sheet: Non-geminivirus
Parvoviridae (Animal viruses)				Acertou
Sequence	Family Model	Genus Model
NC 001510 Minute virus of mice complete genome	Not Geminivirus (1.0)	-		1
KX373885 Human bocavirus isolate Mty1117 complete genome	Geminivirus (0.6)	Betasatellite (0.98)		0
KU513985 Aleutian mink disease virus isolate G#1 complete genome	Not Geminivirus (0.99)	-		1
KY038922 Canine bocavirus isolate GZHD15 complete genome	Not Geminivirus (0.84)	-		1
KM926355 Porcine parvovirus 2 strain BR/GO/ion 09 PPV-2/2011 complete genome	Not Geminivirus (0.99)	-		1
KX373884 Human bocavirus isolate P214 complete genome	Geminivirus (0.63)	Betasatellite (0.98)		0
NC 025965 Porcine parvovirus 2 strain BR/GO/ion 09 PPV-2/2011 complete genome	Not Geminivirus (0.99)	-		1
D26079 Canine parvovirus DNA complete genome	Not Geminivirus (0.76)	-		1
KX017193 Porcine bocavirus strain CH/HNZM complete genome	Not Geminivirus (0.98)	-		1
X01457 Parvovirus h-1 complete genome	Not Geminivirus (0.99)	-		1
Circoviridae (Animal viruses)
Sequence	Family Model	Genus Model
KJ746930 Porcine circovirus-1 strain SD-73-3 complete genome	Not Geminivirus (0.52)	-		1
AF012107 Porcine circovirus 1 complete genome	Not Geminivirus (0.54)	-		1
KC878437 Porcine circovirus 1 isolate Guiyang complete genome	Not Geminivirus (0.54)	-		1
DQ650650 Porcine circovirus 1 strain PK complete genome	Not Geminivirus (0.53)	-		1
AY754014 Porcine circovirus 1 isolate Aust 3 from Australia complete genome	Not Geminivirus (0.72)	-		1
KJ808815 Porcine circovirus-1 strain TJ1307 complete genome	Not Geminivirus (0.54)	-		1
DQ648032 Porcine circovirus 1 isolate WB-H-8 complete genome	Not Geminivirus (0.57)	-		1
KJ746929 Porcine circovirus-1 strain SD-73-1 complete genome	Not Geminivirus (0.58)	-		1
AY754012 Porcine circovirus 1 isolate Aust 1 from Australia complete genome	Not Geminivirus (0.6)	-		1
AY754013 Porcine circovirus 1 isolate Aust 2 from Australia complete genome	Not Geminivirus (0.68)	-		1
EF533941 Porcine circovirus 1 strain HZ2006 complete genome	Geminivirus (0.62)	Grablovirus (0.43)		0
FJ475129 Porcine circovirus 1 strain BJ-1 complete genome	Not Geminivirus (0.54)	-		1
“Alien” Genome sequence (Randon sequence)
Sequence	Family Model	Genus Model
1	Not Geminivirus (0.9)	-		1
2	Not Geminivirus (0.93)	-		1
3	Not Geminivirus (1.0)	-		1
4	Not Geminivirus (0.99)	-		1
5	Not Geminivirus (0.85)	-		1
6	Not Geminivirus (0.98)	-		1
7	Not Geminivirus (0.92)	-		1
8	Not Geminivirus (0.93)	-		1
9	Not Geminivirus (0.93)	-		1
10	Not Geminivirus (0.92)	-		1
11	Not Geminivirus (0.92)	-		1
12	Not Geminivirus (0.95)	-		1
13	Not Geminivirus (0.94)	-		1
14	Not Geminivirus (0.93)	-		1
15	Not Geminivirus (0.92)	-		1
16	Not Geminivirus (0.77)	-		1
17	Not Geminivirus (0.98)	-		1
18	Not Geminivirus (0.94)	-		1
19	Not Geminivirus (0.99)	-		1
20	Not Geminivirus (0.84)	-		1
21	Not Geminivirus (0.92)	-		1
22	Not Geminivirus (0.99)	-		1
23	Not Geminivirus (0.93)	-		1
24	Not Geminivirus (0.97)	-		1
25	Not Geminivirus (0.99)	-		1
26	Not Geminivirus (0.9)	-		1
27	Not Geminivirus (0.8)	-		1
28	Not Geminivirus (0.92)	-		1
29	Not Geminivirus (0.85)	-		1
30	Not Geminivirus (0.9)	-		1
31	Not Geminivirus (0.91)	-		1
32	Not Geminivirus (0.92)	-		1
33	Not Geminivirus (0.92)	-		1
34	Not Geminivirus (0.93)	-		1
35	Not Geminivirus (0.82)	-		1
36	Not Geminivirus (0.94)	-		1
37	Not Geminivirus (0.98)	-		1
38	Not Geminivirus (0.98)	-		1
39	Not Geminivirus (0.9)	-		1
40	Not Geminivirus (0.91)	-		1
41	Not Geminivirus (0.92)	-		1
42	Not Geminivirus (0.92)	-		1
43	Not Geminivirus (0.95)	-		1
44	Not Geminivirus (0.91)	-		1
45	Not Geminivirus (0.92)	-		1
46	Not Geminivirus (0.98)	-		1
47	Not Geminivirus (0.99)	-		1
48	Not Geminivirus (0.97)	-		1
49	Not Geminivirus (0.94)	-		1
Alphatorquevirus
Sequence	Family Model	Genus Model
NC 002076 Torque teno virus 1 complete genome	Not Geminivirus (1.0)	-		1
AB025946 Torque teno virus 19 DNA complete genome isolate: TTV SANBAN	Not Geminivirus (0.98)	-		1
NC 014080 Torque teno virus 7 complete genome	Not Geminivirus (1.0)	-		1
AF261761 Torque teno virus 7 isolate PMV complete genome	Not Geminivirus (1.0)	-		1
NC 026663 Simian torque teno virus 30 isolate VWP00522 complete genome	Not Geminivirus (0.98)	-		1
KP296856 Simian torque teno virus 34 isolate VGA00120 complete genome	Not Geminivirus (0.96)	-		1
NC 014078 Torque teno virus 19 complete genome	Not Geminivirus (0.98)	-		1
GU797360 Torque teno virus 10 isolate BIS8-17 complete genome	Not Geminivirus (0.97)	-		1
KP296855 Simian torque teno virus 33 isolate VWP00522.11 complete genome	Not Geminivirus (0.98)	-		1
KP296854 Simian torque teno virus 32 isolate VGA00154 complete genome	Not Geminivirus (0.96)	-		1
Amalgaviridae
Sequence	Family Model	Genus Model
EU413670 Southern tomato virus isolate MS-7 complete genome	Not Geminivirus (0.95)	-		1
KT852573 Southern tomato virus isolate NC12-03-08 complete genome	Not Geminivirus (0.96)	-		1
HQ128706 Rhododendron virus A isolate GSMNP-Sugld-1 complete genome	Not Geminivirus (0.94)	-		1
HM029246 Blueberry latent virus isolate MI-1 complete genome	Not Geminivirus (0.56)	-		1
NC 014593 Blueberry latent virus complete genome	Not Geminivirus (0.56)	-		1
LC270272 Southern tomato virus genomic RNA complete genome isolate: Gimcheon	Not Geminivirus (0.97)	-		1
KT634055 Southern tomato virus isolate BD-13 complete genome	Not Geminivirus (0.97)	-		1
KT438549 Southern tomato virus isolate CN-12 complete genome	Not Geminivirus (0.95)	-		1
KX949574 Southern tomato virus isolate Florida complete genome	Not Geminivirus (0.95)	-		1
AB608991 Blueberry latent virus genomic RNA complete genome Japanese isolate	Not Geminivirus (0.57)	-		1
Babuvirus
Sequence	Family Model	Genus Model
KM607858 Banana bunchy top virus isolate TOS91 TO 2010 segment U3 complete sequence	Not Geminivirus (0.94)	-		1
KM607850 Banana bunchy top virus isolate TOS80 TO 2010 segment U3 complete sequence	Not Geminivirus (0.88)	-		1
KM607837 Banana bunchy top virus isolate TOS62 TO 2010 segment U3 complete sequence	Not Geminivirus (0.64)	-		1
KM607718 Banana bunchy top virus isolate TOS88 TO 2010 segment R complete sequence	Not Geminivirus (1.0)	-		1
KM607854 Banana bunchy top virus isolate TOS87 TO 2010 segment U3 complete sequence	Not Geminivirus (0.77)	-		1
KM607857 Banana bunchy top virus isolate TOS90 TO 2010 segment U3 complete sequence	Not Geminivirus (0.86)	-		1
KM607853 Banana bunchy top virus isolate TOS85 TO 2010 segment U3 complete sequence	Not Geminivirus (0.9)	-		1
KM607855 Banana bunchy top virus isolate TOS88 TO 2010 segment U3 complete sequence	Not Geminivirus (0.76)	-		1
KM607856 Banana bunchy top virus isolate TOS89 TO 2010 segment U3 complete sequence	Not Geminivirus (0.88)	-		1
KM607719 Banana bunchy top virus isolate TOS90 TO 2010 segment R complete sequence	Not Geminivirus (1.0)	-		1
Caulimoviridae
Sequence	Family Model	Genus Model
NC 015784 Grapevine vein-clearing virus complete genome	Not Geminivirus (0.99)	-		1
KT907478 Grapevine vein-clearing virus isolate VRU2 complete genome	Not Geminivirus (0.99)	-		1
KX610316 Grapevine vein-clearing virus isolate AMP1 complete genome	Not Geminivirus (0.97)	-		1
HQ659760 Banana streak Imove virus strain IRFA910 complete genome	Not Geminivirus (0.95)	-		1
KJ013508 Banana streak IM virus complete genome	Not Geminivirus (0.94)	-		1
HQ593112 Banana streak IM virus complete genome	Not Geminivirus (0.93)	-		1
NC 015507 Banana streak IM virus complete genome	Not Geminivirus (0.93)	-		1
JF301669 Grapevine vein-clearing virus isolate LBC0903 complete genome	Not Geminivirus (0.99)	-		1
KX610317 Grapevine vein-clearing virus isolate AMP2 complete genome	Not Geminivirus (0.98)	-		1
KJ725346 Grapevine vein-clearing virus strain VRU complete genome	Not Geminivirus (0.94)	-		1
Nanoviridae
Sequence	Family Model	Genus Model
NC 010319 Abaca bunchy top virus DNA-R complete genome	Not Geminivirus (0.97)	-		1
KX086239 Faba bean necrotic stunt virus isolate khuzestan segment DNA-R complete sequence	Not Geminivirus (0.74)	-		1
KY070247 Milk vetch dwarf virus isolate VU segment DNA-U4 complete sequence	Geminivirus (0.76)	Alphasatellite (0.52)		0
KF435146 Cardamom bushy dwarf virus clone Fr-B20 segment DNA-U2 complete sequence	Not Geminivirus (1.0)	-		1
KY427064 Banana bunchy top virus isolate NongKhai-TH16 segment S complete sequence	Not Geminivirus (0.94)	-		1
KX534395 Sophora yellow stunt virus isolate Ta1 segment DNA-U2 complete sequence	Not Geminivirus (0.87)	-		1
KX534385 Sophora yellow stunt virus isolate Ta1 segment DNA-S complete sequence	Geminivirus (0.57)	Alphasatellite (0.44)		0
KU687082 Banana bunchy top virus isolate Tshil-75 segment DNA-R complete sequence	Not Geminivirus (0.99)	-		1
KY593292 Pea necrotic yellow dwarf virus isolate NL HZ16-189 segment DNA-U1 complete sequence	Geminivirus (0.55)	Begomovirus (0.83)		0
KU759892 Banana bunchy top virus isolate Mvz-80 segment DNA-N complete sequence	Not Geminivirus (0.97)	-		1
KU687076 Banana bunchy top virus isolate Menk-59 segment DNA-R complete sequence	Not Geminivirus (1.0)	-		1
Ophiovirus
Sequence	Family Model	Genus Model
KJ704368 Blueberry mosaic associated virus segment RNA3 complete sequence	Geminivirus (0.58)	Begomovirus (0.87)		0
NC 006314 Citrus psorosis virus RNA1 complete genome	Not Geminivirus (0.77)	-		1
NC 006052 Lettuce ring necrosis virus RNA 2 complete genome	Not Geminivirus (0.84)	-		1
NC 024476 Blueberry mosaic associated virus RNA 2 complete sequence	Not Geminivirus (0.77)	-		1
NC 006054 Lettuce ring necrosis virus RNA 4 complete genome	Not Geminivirus (0.78)	-		1
NC 006315 Citrus psorosis virus RNA2 complete genome	Not Geminivirus (0.89)	-		1
AY535019 Lettuce ring necrosis virus segment RNA 4 complete sequence	Not Geminivirus (0.78)	-		1
NC 006316 Citrus psorosis virus RNA3 complete genome	Not Geminivirus (0.54)	-		1
KJ704366 Blueberry mosaic associated virus segment RNA1 complete sequence	Not Geminivirus (0.69)	-		1
KJ704367 Blueberry mosaic associated virus segment RNA2 complete sequence	Not Geminivirus (0.77)	-		1
Pospiviroidae
Sequence	Family Model	Genus Model
KX096571 Chrysanthemum stunt viroid isolate YesSong-24 complete sequence	Not Geminivirus (0.99)	-		1
KX096563 Chrysanthemum stunt viroid isolate YesSong-12 complete sequence	Not Geminivirus (0.99)	-		1
KX096573 Chrysanthemum stunt viroid isolate YesSong-26 complete sequence	Not Geminivirus (0.99)	-		1
KX096559 Chrysanthemum stunt viroid isolate YesSong-6 complete sequence	Not Geminivirus (0.96)	-		1
KX096572 Chrysanthemum stunt viroid isolate YesSong-25 complete sequence	Not Geminivirus (0.98)	-		1
KX096557 Chrysanthemum stunt viroid isolate YesSong-3 complete sequence	Not Geminivirus (0.99)	-		1
KX096558 Chrysanthemum stunt viroid isolate YesSong-4 complete sequence	Not Geminivirus (0.99)	-		1
KX096574 Chrysanthemum stunt viroid isolate YesSong-27 complete sequence	Not Geminivirus (0.99)	-		1
KX096568 Chrysanthemum stunt viroid isolate YesSong-20 complete sequence	Not Geminivirus (1.0)	-		1
KX096567 Chrysanthemum stunt viroid isolate YesSong-19 complete sequence	Not Geminivirus (0.99)	-		1
Potyviridae
Sequence	Family Model	Genus Model
X89997 Pea seed-borne mosaic virus complete genome	Not Geminivirus (1.0)	-		1
NC 035134 Cucurbit vein banding virus isolate 3 complete genome	Not Geminivirus (0.75)	-		1
NC 001616 Potato virus Y complete genome	Not Geminivirus (0.98)	-		1
NC 001445 Plum pox virus complete genome	Not Geminivirus (1.0)	-		1
NC 020896 Sweet potato latent virus complete genome	Not Geminivirus (1.0)	-		1
FJ155666 Sweet potato feathery mottle virus isolate Piu3 complete genome	Not Geminivirus (0.99)	-		1
KC443039 Sweet potato latent virus complete genome	Not Geminivirus (1.0)	-		1
JX974555 Papaya leaf distortion mosaic virus isolate HaiNan-DF complete genome	Not Geminivirus (1.0)	-		1
NC 001785 Papaya ringspot virus complete genome	Not Geminivirus (0.98)	-		1
